# Supplementary material for: Identification of putative markers linked to grain plumpness in rice (Oryza sativa L.) via association mapping
Source: BMC Genet. 2017 Oct 12;18:89. doi: 10.1186/s12863-017-0559-6 (PMC5639755; doi:10.1186/s12863-017-0559-6)
Supplement: Supplementary file 1 — Origins and Q values of the varieties used in the present study. All varieties used in this study were pure line varieties. Bold varieties have Q < 0.900 and could not be assigned to any subpopulation. (XLS 82 kb) [file 12863_2017_559_MOESM1_ESM.xls]

## Sheet: Sheet1
Table S1. Origins and Q values of the varieties used in the present study
No.	Variety	Subspecies	Accession ID or pedigree	Geographic origin	Latitude,Longitude	Q value for 177 varieties							Subpopulation		Q value for 160 varieties							Subpopulation
					(゜N,゜E)	Q1	Q2	Q3	Q4	Q5	Q6	Q7			Q1	Q2	Q3	Q4	Q5	Q6	Q7
1	Yazihuang	Japonica	T045	Jinshan,Shanghai	30.75,121.35	0.002	0.014	0.02	0	0.938	0.006	0.019	sp5		0.001	0	0	0	0	0.999	0	SP6
2	Hongmangshajing	Japonica	T261	Kunshan,Jiangsu	31.39,120.99	0.051	0.014	0.119	0.005	0.804	0.006	0.001	sp5
3	Guozinuo	Japonica	T680	Kunshan,Jiangsu	31.39,120.99	0	0	0	0	0.992	0.002	0.006	sp5		0	0	0	0	0	0.999	0	SP6
4	Wumangzaodao	Japonica	T442	Changshu,Jiangsu	31.66,120.76	0	0.002	0.007	0.02	0.952	0.001	0.018	sp5		0	0	0	0	0	0.999	0	SP6
5	Sanbailitou	Japonica	T527	Kunshan,Jiangsu	31.39,120.99	0	0	0	0	0.999	0	0	sp5		0	0	0	0	0	1	0	SP6
6	Cuyingwanyangdao	Japonica	T585	Wuxi,Jiangsu	31.50,120.32	0	0	0	0	0.999	0	0	sp5		0	0	0	0	0	0.999	0	SP6
7	Qiaobinghuang	Japonica	T684	Taicang,Jiangsu	31.46,121.14	0	0	0	0	0.999	0	0	sp5		0	0	0	0	0	0.999	0	SP6
8	Tiejingqing	Japonica	T651	Kunshan,Jiangsu	31.39,120.99	0	0	0	0	0.999	0	0	sp5		0	0	0	0	0	0.999	0	SP6
9	Baoxingtaihuqing	Japonica	T834	Wujiang,Jiangsu	31.01,120.64	0.029	0.045	0.055	0.003	0.867	0	0	sp5
10	Jiangfeng 4	Japonica	T655	Jiangyin,Jiangsu	31.93,120.29	0	0	0.001	0	0.991	0.007	0	sp5		0	0	0	0	0	0.999	0	SP6
11	Aizhongluohanhuang	Japonica	T315	Changshu,Jiangsu	31.66,120.76	0	0	0	0	1	0	0	sp5		0	0	0	0	0	1	0	SP6
12	Bodao	Japonica	T100	Wuxi,Jiangsu	31.50,120.32	0	0	0	0	1	0	0	sp5		0	0	0	0	0	1	0	SP6
13	Wanmuxiqiu	Japonica	T101	Taicang,Jiangsu	31.46,121.14	0	0	0	0	1	0	0	sp5		0	0	0	0	0	1	0	SP6
14	Huangsanshi	Japonica	T528	Wujiang,Jiangsu	31.01,120.64	0	0	0	0	1	0	0	sp5		0	0	0	0	0	1	0	SP6
15	Erheidao	Japonica	T129	Wuxi,Jiangsu	31.50,120.32	0	0	0	0	1	0	0	sp5		0	0	0	0	0	1	0	SP6
16	Zaoguangtou	Japonica	T179	Wuxi,Jiangsu	31.50,120.32	0	0	0	0	0.999	0	0	sp5		0	0	0	0	0	1	0	SP6
17	Suzhouqing	Japonica	T167	Jiangyin,Jiangsu	31.93,120.29	0	0	0	0	1	0	0	sp5		0	0	0	0	0	1	0	SP6
18	Wanluli	Japonica	T331	Jiangyin,Jiangsu	31.93,120.29	0	0	0	0	0.999	0	0	sp5		0	0	0	0	0	1	0	SP6
19	Wanbaguo	Japonica	T357	Jiangyin,Jiangsu	31.93,120.29	0	0	0	0	0.999	0	0	sp5		0	0	0	0	0	1	0	SP6
20	Ebusinuodao	Japonica	T386	Wuxi,Jiangsu	31.50,120.32	0	0	0.001	0	0.999	0	0	sp5		0	0	0	0	0	0.999	0	SP6
21	Laodiegu	Japonica	T397	Wujiang,Jiangsu	31.01,120.64	0	0	0	0	1	0	0	sp5		0	0	0	0	0	1	0	SP6
22	Luohanhuang	Japonica	T560	Jiangyin,Jiangsu	31.93,120.29	0	0	0	0	1	0	0	sp5		0	0	0	0	0	1	0	SP6
23	Longgouzhong	Japonica	T580	Qingpu,Shanghai	31.16,121.13	0	0	0	0	1	0	0	sp5		0	0	0	0	0	1	0	SP6
24	Shiluqing	Japonica	T652	Kunshan,Jiangsu	31.39,120.99	0	0	0	0	1	0	0	sp5		0	0	0	0	0	1	0	SP6
25	Ligengqing	Japonica	T656	Yixing,Jiangsu	31.35,119.83	0	0	0	0	0.999	0	0	sp5		0	0	0	0	0	1	0	SP6
26	Laolaihong	Japonica	T689	Wuxian,Jiangsu	31.25,120.65	0	0	0	0	0.999	0	0	sp5		0	0	0	0	0	1	0	SP6
27	Erlibie	Japonica	T701	Wuxian,Jiangsu	31.25,120.65	0	0	0	0	0.999	0	0	sp5		0	0	0	0	0	1	0	SP6
28	Jinguhuang	Japonica	T841	Wujiang,Jiangsu	31.01,120.64	0	0	0	0	0.999	0	0	sp5		0	0	0	0	0	1	0	SP6
29	Zaoshirihuangdao	Japonica	T728	Wuxian,Jiangsu	31.25,120.65	0	0	0	0	1	0	0	sp5		0	0	0	0	0	1	0	SP6
30	Nantouzhong	Japonica	T600	Kunshan,Jiangsu	31.39,120.99	0	0	0	0	0.999	0	0	sp5		0	0	0	0	0	0.999	0	SP6
31	Kongqueqing	Japonica	T833	Kunshan,Jiangsu	31.39,120.99	0.045	0	0.049	0	0.416	0.07	0.42	sp7
32	Kaiqing	Japonica	T232	Kunshan,Jiangsu	31.39,120.99	0.051	0.005	0.061	0	0.388	0.071	0.423	sp7
33	Wuqiang	Japonica	ZD-05545	Wujin,Jiangsu	31.71,119.95	0	0	0	0.001	0.001	0	0.997	sp7		0	0	0	0	0	0	0.999	SP7
34	Wuyujing 3	Japonica	Suzhongshenzidi156	Wujin,Jiangsu	31.71,119.95	0	0	0	0	0.001	0	0.998	sp7		0	0	0	0	0	0	0.999	SP7
35	Xiushui 04	Japonica	GS01009-1990	Nanjing,Jiangsu	32.06,118.80	0	0	0	0	0	0	0.999	sp7		0	0	0	0	0	0	1	SP7
36	Zhendao 88	Japonica	Suzhongshenzidi265	Zhenjiang,Jiangsu	32.20,119.43	0	0	0	0	0	0	0.999	sp7		0	0	0	0	0	0	1	SP7
37	Zhendao 6	Japonica	Guoshendao990009	Zhenjiang,Jiangsu	32.20,119.43	0	0	0	0	0	0	0.999	sp7		0	0	0	0	0	0	1	SP7
38	Taijing16xuanAC	Japonica	ZD-05549	Taibei,Taiwan	30.60,114.29	0	0	0	0	0	0	0.999	sp7		0	0	0	0	0	0	1	SP7
39	Taijing16xuanzi	Japonica	ZD-05550	Taibei,Taiwan	30.60,114.29	0	0	0.05	0	0	0	0.949	sp7		0	0	0	0	0	0	0.999	SP7
40	Diantun502xuanzao	Indica	09-02598	Kunming,Yunnan	24.89,102.84	0.002	0.001	0.107	0	0	0.049	0.841	sp7
41	Hongdao35	Japonica	ZD-05552	Nanjing,Jiangsu	32.06,118.80	0	0	0	0	0	0	1	sp7		0	0	0	0	0	0	1	SP7
42	Nannongjing 005	Japonica	ZD-05574	Nanjing,Jiangsu	32.06,118.80	0	0	0	0	0	0	0.999	sp7		0	0	0	0	0	0	1	SP7
43	5jing20	Japonica	T718	Nanjing,Jiangsu	32.06,118.80	0	0	0	0	0	0	1	sp7		0	0	0	0	0	0	1	SP7
44	5jing15	Japonica	ZD-05575	Nanjing,Jiangsu	32.06,118.80	0	0	0	0	0	0	1	sp7		0	0	0	0	0	0	1	SP7
45	Molingjing	Japonica	ZD-05577	Nanjing,Jiangsu	32.06,118.80	0	0	0	0	0	0	1	sp7		0	0	0	0	0	0	1	SP7
46	5jing03	Japonica	ZD-05578	Nanjing,Jiangsu	32.06,118.80	0	0	0	0	0	0	1	sp7		0	0	0	0	0	0	1	SP7
47	Xudao 4	Japonica	ZD-05646	Xuzhou,Jiangsu	34.21,117.29	0	0	0	0	0	0	1	sp7		0	0	0	0	0	0	1	SP7
48	Xudao 5	Japonica	Guoshendao2006059	Xuzhou,Jiangsu	34.21,117.29	0	0	0	0	0	0	1	sp7		0	0	0	0	0	0	1	SP7
49	Yandao 6	Indica	Sushendao200205	Yancheng,Jiangsu	33.36,120.17	0	0	0	0	0	0	0.999	sp7		0	0	0	0	0	0	0.999	SP7
50	Yangguang 200	Japonica	Guoshendao2008043	Lianyungang,Jiangsu	34.60,119.23	0	0	0	0	0	0	1	sp7		0	0	0	0	0	0	1	SP7
51	Lianjing 2	Japonica	Guoshendao990021	Lianyungang,Jiangsu	34.60,119.23	0	0	0	0	0	0	0.999	sp7		0	0	0	0	0	0	1	SP7
52	Xiushui 79	Japonica	Guoshendao2008021	Jiaxin,Zhejiang	30.75,120.76	0	0	0	0	0.126	0.033	0.84	sp7
53	Zhen 9424	Japonica	ZD-05658	Zhenjiang,Jiangsu	32.20,119.43	0.011	0.005	0	0.042	0.029	0.087	0.826	sp7
54	Wuyujing 7	Japonica	SZS300	Wujin,Jiangsu	31.71,119.95	0.031	0.001	0.001	0.054	0.004	0.699	0.21	sp6
55	Yanfujing 8	Japonica	Sushendao200608	Yancheng,Jiangsu	33.36,120.17	0	0	0	0	0	0.999	0	sp6		1	0	0	0	0	0	0	SP1
56	Zhengdao 18	Japonica	Sushendao201311	Zhengzhou,Henan	34.75,113.63	0	0	0	0	0	0.999	0	sp6		1	0	0	0	0	0	0	SP1
57	Huaidao 18	Japonica	Sushendao201505	Huaian,Jiangsu	33.62,119.02	0	0	0	0	0	0.999	0	sp6		1	0	0	0	0	0	0	SP1
58	Shengdao 16	Japonica	Guoshendao2010048	Jiaxiang,Shandong	35.41,116.35	0	0	0	0	0	1	0	sp6		1	0	0	0	0	0	0	SP1
59	Shengdao 14	Japonica	Lunongshen2007024	Jiaxiang,Shandong	35.41,116.35	0	0	0	0	0	0.999	0	sp6		1	0	0	0	0	0	0	SP1
60	Yujing 6	Japonica	Guoshendao980002	Zhengzhou,Henan	34.75,113.63	0	0	0	0	0	1	0	sp6		1	0	0	0	0	0	0	SP1
61	Huaidao 8	Japonica	Sushendao200410	Huaian,Jiangsu	33.62,119.02	0	0	0	0	0	0.999	0	sp6		1	0	0	0	0	0	0	SP1
62	Jindao9618	Japonica	Guoshendao2008044	Dongli,Tianjin	39.09,117.32	0	0	0	0	0	0.999	0	sp6		1	0	0	0	0	0	0	SP1
63	Wandao 68	Japonica	WPS03010384	Hefei,Anhui	31.83,117.24	0	0	0	0	0	0.999	0	sp6		1	0	0	0	0	0	0	SP1
64	Xudao 2	Japonica	SS201411	Xuzhou,Jiangsu	34.21,117.29	0	0	0	0	0	0.999	0	sp6		1	0	0	0	0	0	0	SP1
65	Sujing 8	Japonica	Sushendao200612	Suzhou,Jiangsu	31.30,120.59	0	0	0	0	0	0.999	0	sp6		0.999	0	0	0	0	0	0	SP1
66	Xiangjing 9407	Japonica	Xiangjing1/82-1244	Nanjing,Jiangsu	32.06,118.80	0	0	0	0	0	0.999	0	sp6		1	0	0	0	0	0	0	SP1
67	Zhongjing 212	Japonica	unknown	Nanjing,Jiangsu	32.06,118.80	0	0	0	0	0	1	0	sp6		1	0	0	0	0	0	0	SP1
68	Zhongjing 9677	Japonica	unknown	Nanjing,Jiangsu	32.06,118.80	0	0	0	0	0	1	0	sp6		1	0	0	0	0	0	0	SP1
69	Zhongjing 131	Japonica	unknown	Nanjing,Jiangsu	32.06,118.80	0	0	0	0	0	1	0	sp6		1	0	0	0	0	0	0	SP1
70	Suwujing	Japonica	unknown	Wujin,Jiangsu	31.71,119.95	0	0	0	0	0	1	0	sp6		1	0	0	0	0	0	0	SP1
71	Yanjing 9	Japonica	SS200707	Yancheng,Jiangsu	33.36,120.17	0	0	0	0	0	1	0	sp6		1	0	0	0	0	0	0	SP1
72	Yangfujing 7	Japonica	Sushendao200413	Yangzhou,Jiangsu	32.40,119.42	0	0	0	0	0	0.999	0	sp6		1	0	0	0	0	0	0	SP1
73	Zijing	Japonica	09-02587	Nanjing,Jiangsu	32.06,118.80	0	0	0	0	0	0.999	0	sp6		1	0	0	0	0	0	0	SP1
74	Zhendao 10	Japonica	SS200710	Zhenjiang,Jiangsu	32.20,119.43	0	0	0.001	0	0	0.998	0	sp6		0.999	0	0	0	0	0	0	SP1
75	Zhenghan 2	Japonica	Guoshendao2003031	Zhengzhou,Henan	34.75,113.63	0	0	0	0	0	0.999	0	sp6		1	0	0	0	0	0	0	SP1
76	Zhenghan 6	Japonica	Guoshendao2005055	Zhengzhou,Henan	34.75,113.63	0	0	0	0	0	0.999	0	sp6		1	0	0	0	0	0	0	SP1
77	Xishihuang	Japonica	T204	Wuxian,Jiangsu	31.25,120.65	0	0	0	0	0	0.999	0	sp6		1	0	0	0	0	0	0	SP1
78	Daliangdao	Japonica	T227	Wuxi,Jiangsu	31.50,120.32	0	0	0	0	0	0.999	0	sp6		1	0	0	0	0	0	0	SP1
79	Xiaohuangdao	Japonica	T288	Wuxian,Jiangsu	31.25,120.65	0	0	0	0	0	0.999	0	sp6		1	0	0	0	0	0	0	SP1
80	Fenghuangdao	Japonica	T526	Changshu,Jiangsu	31.66,120.76	0	0	0	0	0	0.999	0	sp6		1	0	0	0	0	0	0	SP1
81	Jijingdao	Japonica	T235	Wujiang,Jiangsu	31.01,120.64	0	0	0	0	0	0.999	0	sp6		1	0	0	0	0	0	0	SP1
82	Zhongshuyangzhongdao	Japonica	T343	Wuxi,Jiangsu	31.50,120.32	0	0	0	0	0	0.999	0	sp6		1	0	0	0	0	0	0	SP1
83	Duiguzhong	Japonica	T368	Wujiang,Jiangsu	31.01,120.64	0	0	0	0	0	0.999	0	sp6		1	0	0	0	0	0	0	SP1
84	Yilimang	Japonica	T583	Changshu,Jiangsu	31.66,120.76	0.001	0.001	0.001	0.189	0.001	0.807	0.001	sp6
85	Manlvzhong	Japonica	T386	Jinshan,Shanghai	30.75,121.35	0.004	0	0	0.176	0	0.82	0	sp6
86	Tianluohuang	Japonica	T200	Jinshan,Shanghai	30.75,121.35	0.003	0	0	0.178	0	0.819	0	sp6
87	Aiqidalvzhong	Japonica	T375	Jiading,Shanghai	31.38,121.27	0.002	0	0	0.17	0	0.828	0	sp6
88	Xueliqing	Japonica	T31	Wuxi,Jiangsu	31.50,120.32	0.001	0	0	0.998	0	0.001	0	sp4		0	0.999	0	0	0	0	0	SP2
89	Changzijingyedao	Japonica	T332	Wuxian,Jiangsu	31.25,120.65	0	0	0	0.999	0	0	0	sp4		0	0.999	0	0	0	0	0	SP2
90	Gaidaoqing	Japonica	T61	Wujiang,Jiangsu	31.01,120.64	0	0	0.095	0.904	0	0	0	sp4		0	0.939	0	0.06	0	0	0	SP2
91	Dingzhuangdao	Japonica	T252	Wuxi,Jiangsu	31.50,120.32	0	0	0	0.999	0	0	0	sp4		0	0.999	0	0	0	0	0	SP2
92	Xuetangzhong	Japonica	T351	Jiangyin,Jiangsu	31.93,120.29	0.001	0	0	0.998	0	0	0	sp4		0	0.999	0	0	0	0	0	SP2
93	Guanbaidan	Japonica	T580	Wujiang,Jiangsu	31.01,120.64	0	0	0	0.999	0	0	0	sp4		0	0.999	0	0	0	0	0	SP2
94	Juziguang	Japonica	T608	Wuxi,Jiangsu	31.50,120.32	0	0	0.064	0.935	0	0	0	sp4		0	0.996	0	0.003	0	0	0	SP2
95	Daheitouhong	Japonica	T137	Wujiang,Jiangsu	31.01,120.64	0	0	0	0.999	0	0	0	sp4		0	0.999	0	0	0	0	0	SP2
96	Puxidadaotou	Japonica	T482	Wujiang,Jiangsu	31.01,120.64	0.002	0	0	0.998	0	0	0	sp4		0	0.999	0	0	0	0	0	SP2
97	Yangdao	Japonica	T339	Wujiang,Jiangsu	31.01,120.64	0	0	0	0.999	0	0	0	sp4		0	0.999	0	0	0	0	0	SP2
98	Baikewandao	Japonica	T275	Wuxi,Jiangsu	31.50,120.32	0	0	0	0.999	0	0	0	sp4		0	0.999	0	0	0	0	0	SP2
99	Chushuhuang	Japonica	T182	Wuxian,Jiangsu	31.25,120.65	0	0	0	0.999	0	0	0	sp4		0	1	0	0	0	0	0	SP2
100	Qianjindao	Japonica	T116	Wujiang,Jiangsu	31.01,120.64	0	0	0	0.999	0	0	0	sp4		0	1	0	0	0	0	0	SP2
101	Qijiangqing	Japonica	T50	Kunshan,Jiangsu	31.39,120.99	0	0	0	0.999	0	0	0	sp4		0	1	0	0	0	0	0	SP2
102	Feilaifeng	Japonica	T519	Wuxi,Jiangsu	31.50,120.32	0	0	0	0.999	0	0	0	sp4		0	1	0	0	0	0	0	SP2
103	Lamujia	Japonica	T14	Kunshan,Jiangsu	31.39,120.99	0	0	0	0.999	0	0	0	sp4		0	1	0	0	0	0	0	SP2
104	Haonuopie	Japonica	T42	Kunshan,Jiangsu	31.39,120.99	0	0	0	0.999	0	0	0	sp4		0	1	0	0	0	0	0	SP2
105	Shuangchengnuo	Japonica	Y71	Wujiang,Jiangsu	31.01,120.64	0	0	0	1	0	0	0	sp4		0	1	0	0	0	0	0	SP2
106	Qiutiandaxiedao	Japonica	Y73	Wujiang,Jiangsu	31.01,120.64	0	0	0	1	0	0	0	sp4		0	1	0	0	0	0	0	SP2
107	Qiyunuo 10	Japonica	Y74	Wujiang,Jiangsu	31.01,120.64	0	0	0	0.999	0	0	0	sp4		0	1	0	0	0	0	0	SP2
108	Wunuo1	Japonica	Y82	Wujiang,Jiangsu	31.01,120.64	0	0	0	0.999	0	0	0	sp4		0	1	0	0	0	0	0	SP2
109	Jianongnuo 2	Japonica	Y103	Wujiang,Jiangsu	31.01,120.64	0	0	0	0.999	0	0	0	sp4		0	1	0	0	0	0	0	SP2
110	Hongnong 5	Japonica	Y129	Wujiang,Jiangsu	31.01,120.64	0	0	0	0.999	0	0	0	sp4		0	1	0	0	0	0	0	SP2
111	Nonglinnuo 4	Japonica	Y142	Wujiang,Jiangsu	31.01,120.64	0	0	0	0.999	0	0	0	sp4		0	0.999	0	0	0	0	0	SP2
112	Xiangnuodao	Japonica	Y143	Wuxian,Jiangsu	31.25,120.65	0	0	0	0.999	0	0	0	sp4		0	0.999	0	0	0	0	0	SP2
113	Lucaihong	Japonica	Y149	Wujiang,Jiangsu	31.01,120.64	0	0	0	0.999	0	0	0	sp4		0	0.999	0	0	0	0	0	SP2
114	Guanshanuo	Japonica	Y167	Wujiang,Jiangsu	31.01,120.64	0.001	0.012	0.001	0.986	0	0	0.001	sp4		0	0.999	0	0	0	0	0	SP2
115	Suyunuo	Japonica	Y226	Wuxian,Jiangsu	31.25,120.65	0	0	0	0.999	0	0	0	sp4		0	0.999	0	0	0	0	0	SP2
116	Hongjiaozhan	Indica	Y297	Wuxian,Jiangsu	31.25,120.65	0.001	0.047	0.1	0.851	0	0	0	sp4
117	Libanyihao	Japonica	Y343	Wuxian,Jiangsu	31.25,120.65	0.835	0	0.111	0.053	0.001	0	0	sp1
118	Kunnong 8	Japonica	T649	Kunshan,Jiangsu	31.39,120.99	0.956	0	0.001	0.001	0.038	0.003	0.001	sp1		0	0	0	0	0.999	0	0	SP5
119	Guihuahuang	Japonica	T641	Nanjing,Jiangsu	32.06,118.80	0.999	0	0	0	0.001	0	0	sp1		0	0	0	0	0.999	0	0	SP5
120	Xiangjingdao	Japonica	T724	Wuxian,Jiangsu	31.25,120.65	1	0	0	0	0	0	0	sp1		0	0	0	0	1	0	0	SP5
121	Huizao	Japonica	T591	Wuxian,Jiangsu	31.25,120.65	1	0	0	0	0	0	0	sp1		0	0	0	0	1	0	0	SP5
122	Yingtoudao	Japonica	T270	Kunshan,Jiangsu	31.39,120.99	0.999	0	0	0	0	0	0	sp1		0	0	0	0	0.999	0	0	SP5
123	Dazhongdao	Japonica	T266	Wujiang,Jiangsu	31.01,120.64	1	0	0	0	0	0	0	sp1		0	0	0	0	1	0	0	SP5
124	Wanzhongqiu	Japonica	T601	Wuxian,Jiangsu	31.25,120.65	1	0	0	0	0	0	0	sp1		0	0	0	0	1	0	0	SP5
125	Fengjingdao	Japonica	T273	Wuxian,Jiangsu	31.25,120.65	1	0	0	0	0	0	0	sp1		0	0	0	0	1	0	0	SP5
126	Lvzhong	Japonica	T369	Jinshan,Shanghai	30.75,121.35	1	0	0	0	0	0	0	sp1		0	0	0	0	1	0	0	SP5
127	Cuganlizhihong	Japonica	T122	Wuxian,Jiangsu	31.25,120.65	1	0	0	0	0	0	0	sp1		0	0	0	0	1	0	0	SP5
128	Chiguwandao	Japonica	T147	Wujiang,Jiangsu	31.01,120.64	0.999	0	0	0	0	0	0	sp1		0	0	0	0	1	0	0	SP5
129	Jiaobaiyeqing	Japonica	T76	Songjiang,Shanghai	31.04,121.23	0.908	0.001	0.09	0	0	0	0	sp1		0	0	0.004	0.01	0.985	0	0	SP5
130	Chiguhong	Japonica	T148	Wujiang,Jiangsu	31.01,120.64	0.998	0	0.001	0	0	0	0	sp1		0	0	0	0	0.999	0	0	SP5
131	Baidiegu	Japonica	T361	Wujiang,Jiangsu	31.01,120.64	1	0	0	0	0	0	0	sp1		0	0	0	0	1	0	0	SP5
132	Wangjiadao	Japonica	T258	Wujiang,Jiangsu	31.01,120.64	1	0	0	0	0	0	0	sp1		0	0	0	0	1	0	0	SP5
133	Jiangyinzhong	Japonica	T447	Jiangyin,Jiangsu	31.93,120.29	1	0	0	0	0	0	0	sp1		0	0	0	0	1	0	0	SP5
134	Eyingbaijingdao	Japonica	T279	Jiading,Shanghai	31.38,121.27	1	0	0	0	0	0	0	sp1		0	0	0	0	1	0	0	SP5
135	Tiekewanguangtou	Japonica	T487	Wujin,Jiangsu	31.71,119.95	1	0	0	0	0	0	0	sp1		0	0	0	0	1	0	0	SP5
136	Dadaosuitou	Japonica	T462	Jinshan,Shanghai	30.75,121.35	0.999	0	0	0	0	0	0	sp1		0	0	0	0	1	0	0	SP5
137	Aibaidao	Japonica	T265	Wujiang,Jiangsu	31.01,120.64	0.999	0	0	0	0	0	0	sp1		0	0	0	0	1	0	0	SP5
138	Jingnuo4921	Japonica	Wanpingshen99010256	Hefei,Anhui	31.83,117.24	0.164	0.679	0	0.154	0.001	0.001	0.001	sp2
139	Fuyu 3	Japonica	unknown	Yuexi,Anhui	30.90,116.22	0.062	0.84	0	0.097	0	0	0	sp2
140	Jijiaohong	Japonica	T141	Wuxian,Jiangsu	31.25,120.65	0.084	0.736	0	0.168	0	0.01	0.002	sp2
141	Huakenuo	Japonica	T815	Wujiang,Jiangsu	31.01,120.64	0	0.999	0	0	0	0	0	sp2		0	0	0.999	0	0	0	0	SP3
142	Maozitou	Japonica	T897	Wujiang,Jiangsu	31.01,120.64	0	1	0	0	0	0	0	sp2		0	0	1	0	0	0	0	SP3
143	Datougui	Japonica	T902	Jinshan,Shanghai	30.75,121.35	0	1	0	0	0	0	0	sp2		0	0	1	0	0	0	0	SP3
144	Zaoxiaobaidao	Japonica	T709	Wuxi,Jiangsu	31.50,120.32	0	0.999	0	0	0	0	0	sp2		0	0	1	0	0	0	0	SP3
145	Zhonghua 3	Japonica	Y235	Haidian,Beijing	39.97,116.30	0	0.999	0	0	0	0	0	sp2		0	0	1	0	0	0	0	SP3
146	Wanjingnuo	Japonica	Wanpingshen03010384	Hefei,Anhui	31.83,117.24	0	1	0	0	0	0	0	sp2		0	0	1	0	0	0	0	SP3
147	C418	Japonica	GS2004046	Shenyang,Liaoning	41.81,123.44	0	1	0	0	0	0	0	sp2		0	0	1	0	0	0	0	SP3
148	Fuxiang 1	Indica	GS2009029	Yuexi,Anhui	30.90,116.22	0	1	0	0	0	0	0	sp2		0	0	1	0	0	0	0	SP3
149	Yuedao 1	Indica	YD001	Vietnam	17.00゜N	0.011	0.97	0	0.017	0	0	0	sp2		0	0	0.999	0	0	0	0	SP3
150	Yuedao 2	Indica	YD002	Vietnam	17.00゜N	0	0.999	0	0	0	0	0	sp2		0	0	0.999	0	0	0	0	SP3
151	Yuedao 3	Indica	YD003	Vietnam	17.00゜N	0	0.999	0	0	0	0	0	sp2		0	0	0.999	0	0	0	0	SP3
152	Yuedao 4	Indica	YD004	Vietnam	17.00゜N	0	0.999	0	0	0	0	0	sp2		0	0	1	0	0	0	0	SP3
153	Yuedao 5	Indica	YD005	Vietnam	17.00゜N	0	1	0	0	0	0	0	sp2		0	0	1	0	0	0	0	SP3
154	Yuedao 6	Indica	YD006	Vietnam	17.00゜N	0	0.999	0	0	0	0	0	sp2		0	0	1	0	0	0	0	SP3
155	Yuedao 7	Indica	YD007	Vietnam	17.00゜N	0	0.999	0	0	0	0	0	sp2		0	0	0.999	0	0	0	0	SP3
156	Yuedao 8	Indica	YD008	Vietnam	17.00゜N	0	0.999	0	0	0	0	0	sp2		0	0	0.999	0	0	0	0	SP3
157	Yuedao 9	Indica	YD009	Vietnam	17.00゜N	0	0.999	0	0	0	0	0	sp2		0	0	0.999	0	0	0	0	SP3
158	Yuedao 10	Indica	YD010	Vietnam	17.00゜N	0	0.999	0	0	0	0	0	sp2		0	0	1	0	0	0	0	SP3
159	Yuedao 11	Indica	YD011	Vietnam	17.00゜N	0	0.999	0	0	0	0	0	sp2		0	0	1	0	0	0	0	SP3
160	Yuedao 12	Indica	YD012	Vietnam	17.00゜N	0	0.999	0	0	0	0	0	sp2		0	0	1	0	0	0	0	SP3
161	Yuedao 13	Indica	YD013	Vietnam	17.00゜N	0	0.999	0	0	0	0	0	sp2		0	0	0.999	0	0	0	0	SP3
162	Yuedao 14	Indica	YD014	Vietnam	17.00゜N	0	0.999	0	0	0	0	0	sp2		0	0	1	0	0	0	0	SP3
163	Yuedao 15	Indica	YD015	Vietnam	17.00゜N	0	0.999	0	0	0	0	0	sp2		0	0	0.999	0	0	0	0	SP3
164	Yuedao 16	Indica	YD016	Vietnam	17.00゜N	0	0.999	0	0	0	0	0	sp2		0	0	1	0	0	0	0	SP3
165	Yuedao 17	Indica	YD017	Vietnam	17.00゜N	0	0.999	0	0	0	0	0	sp2		0	0	0.999	0	0	0	0	SP3
166	Yuedao 18	Indica	YD018	Vietnam	17.00゜N	0	0	0.999	0	0	0	0	sp3		0	0	0	0.999	0	0	0	SP4
167	Yuedao 19	Indica	Y1A02320	Vietnam	17.00゜N	0	0	0.999	0	0	0	0	sp3		0	0	0	1	0	0	0	SP4
168	Yuedao 20	Indica	Y1A02387	Vietnam	17.00゜N	0	0	0.999	0	0	0	0	sp3		0	0	0	1	0	0	0	SP4
169	Yuedao 21	Indica	YD021	Vietnam	17.00゜N	0	0	0.999	0	0	0	0	sp3		0	0	0	1	0	0	0	SP4
170	Yuedao 22	Indica	YD022	Vietnam	17.00゜N	0	0	0.999	0	0	0	0	sp3		0	0	0	1	0	0	0	SP4
171	Yuedao 23	Indica	Y1A02321	Vietnam	17.00゜N	0	0	0.999	0	0	0	0	sp3		0	0	0	1	0	0	0	SP4
172	Yuedao 24	Indica	Y1A02322	Vietnam	17.00゜N	0	0	0.999	0	0	0	0	sp3		0	0	0	0.999	0	0	0	SP4
173	Yuedao 25	Indica	YD025	Vietnam	17.00゜N	0	0	1	0	0	0	0	sp3		0	0	0	1	0	0	0	SP4
174	Yuedao 26	Indica	YD026	Vietnam	17.00゜N	0	0	1	0	0	0	0	sp3		0	0	0	1	0	0	0	SP4
175	Yuedao 27	Indica	Y1A02323	Vietnam	17.00゜N	0	0	1	0	0	0	0	sp3		0	0	0	1	0	0	0	SP4
176	Yuedao 28	Indica	Y1A02324	Vietnam	17.00゜N	0	0	0.999	0	0	0	0	sp3		0	0	0	1	0	0	0	SP4
177	Yuedao 29	Indica	YD029	Vietnam	17.00゜N	0	0	0.999	0	0	0	0	sp3		0	0	0	0.999	0	0	0	SP4
All varieties used in this study were pure line varieties
Bold varieties have Q < 0.900 and could not be assigned to any subpopulation.
