# Supplementary material for: Identification of putative markers linked to grain plumpness in rice (Oryza sativa L.) via association mapping
Source: BMC Genet. 2017 Oct 12;18:89. doi: 10.1186/s12863-017-0559-6 (PMC5639755; doi:10.1186/s12863-017-0559-6)
Supplement: Supplementary file 9 — Grain plumpness of 177 rice accessions at three locations in 2013 and 2014. (XLSX 148 kb) [file 12863_2017_559_MOESM9_ESM.xlsx]

## Sheet: Sheet1
Table S6. Grain plumpness of 177 rice accessions at three locations in 2013 and 2014.
	Location	YY																				XY																				NJ
	Year	2013										2014										2013										2014										2013
	Replication	1				2			Mean（%）	SD（%）		1				2			Mean（%）	SD（%）		1				2			Mean（%）	SD（%）		1				2			Mean（%）	SD（%）		1				2			Mean（%）
No.	Variety name	A(g)	B(g)	GP(%)		A(g)	B(g)	GP(%)				A(g)	B(g)	GP(%)		A(g)	B(g)	GP(%)				A(g)	B(g)	GP(%)		A(g)	B(g)	GP(%)				A(g)	B(g)	GP(%)		A(g)	B(g)	GP(%)				A(g)	B(g)	GP(%)		A(g)	B(g)	GP(%)
1	Yazihuang	26.2767	26.4983	99.1635		26.24	26.6417	98.4923	98.8279	0.474563		23.6	23.83	99.0348		23.485	23.65	99.3023	99.1686	0.189148		22.435	25.86	86.7556		22.2583	25.8261	86.1854	86.4705	0.403213		21.725	25.15	86.3817		21.7975	25.1675	86.6097	86.4957	0.161224		22.685	26.94	84.2056		22.78	26.845	84.8575	84.5316
2	Hongmangshajing	20.2267	20.465	98.8354		20.265	20.5317	98.7012	98.7683	0.0949056		20.1725	21.05	95.8314		20.15	21.02	95.8611	95.8462	0.0210228		20.6217	20.9542	98.4132		20.4367	20.7522	98.4794	98.4463	0.0468354		20.6575	21.49	96.1261		20.6225	21.43	96.2319	96.179	0.0748209		21.2	21.28	99.6241		20.99	21.49	97.6733	98.6487
3	Guozinuo	23.4333	23.7533	98.6528		23.19	23.7483	97.649	98.1509	0.709838		19.135	19.9125	96.0954		19.0525	19.8125	96.164	96.1297	0.048522		22.335	25.4225	87.8552		22.575	25.5401	88.3905	88.1229	0.378492		24.1925	27.78	87.086		24.145	27.7275	87.0796	87.0828	0.00453893		20.555	23.505	87.4495		20.6	23.46	87.809	87.6293
4	Wumangzaodao	26.5417	29.775	89.1408		26.5733	29.935	88.7701	88.9554	0.2621		24.4475	27.49	88.9323		24.5475	27.49	89.2961	89.1142	0.257223		29.7617	36.5929	81.3318		29.8867	36.4523	81.9885	81.6601	0.464412		26.48	32.28	82.0322		25.435	32.02	79.4347	80.7335	1.8367		25.735	29.125	88.3605		25.855	29.005	89.1398	88.7502
5	Sanbailitou	24.2567	25.885	93.7094		24.2833	25.9317	93.6436	93.6765	0.0465313		24.7275	25.49	97.0086		24.73	25.3975	97.3718	97.1902	0.256791		21.8633	25.5545	85.5556		22.25	25.7249	86.4919	86.0238	0.662087		19.895	23.59	84.3366		19.75	23.5675	83.8018	84.0692	0.378117		22.77	24.635	92.4295		22.49	24.78	90.7587	91.5941
6	Cuyingwanyangdao	29.3383	31.5117	93.1031		29.2433	31.3133	93.3894	93.2462	0.202455		25.52	27.915	91.4204		25.79	27.955	92.2554	91.8379	0.590453		25.355	27.7259	91.4487		25.37	27.6381	91.7935	91.6211	0.243855		22.8075	25.355	89.9527		22.6675	25.37	89.3477	89.6502	0.427812		22.4475	25.555	87.84		22.4975	25.505	88.2082	88.0241
7	Qiaobinghuang	18.1383	18.7025	96.9835		18.1933	18.8675	96.4268	96.7052	0.393599		17.2175	17.9725	95.7991		17.0975	17.98	95.0918	95.4455	0.500185		24.59	27.4499	89.5812		24.8783	27.0975	91.8104	90.6958	1.57628		22.09	24.5475	89.9888		22.0525	24.5575	89.7995	89.8941	0.133889		21.2725	21.45	99.1725		21.2175	21.505	98.6631	98.9178
8	Tieganqing	25.7017	27.0375	95.0593		25.8633	26.8725	96.2446	95.652	0.83812		25.49	26.715	95.4146		25.53	26.7075	95.5911	95.5028	0.12485		24.1217	26.2024	92.0589		23.53	25.9042	90.8345	91.4467	0.865783		25.2525	28.17	89.6432		25.1425	28.1725	89.2448	89.444	0.281716		23.3175	24.44	95.4071		23.0775	24.68	93.5069	94.457
9	Baoxingtaihuqing	22.5967	22.77	99.2388		22.47	22.57	99.5569	99.3978	0.22498		19.9475	20.155	98.9705		19.95	20.13	99.1058	99.0381	0.0956952		22.1767	24.4157	90.8295		22.2667	24.4314	91.1396	90.9845	0.219211		22.6875	25.1425	90.2357		22.1675	25.0875	88.3607	89.2982	1.32577		22.405	23.825	94.0399		22.475	23.755	94.6117	94.3258
10	Jiangfeng 4	21.1167	22.035	95.8324		21.3833	22.27	96.0186	95.9255	0.131644		21.4	22.26	96.1366		21.3425	22.09	96.6161	96.3763	0.339092		18.5683	21.1885	87.634		18.385	21.0973	87.144	87.389	0.346533		20.8875	24.2925	85.9833		20.875	24.3025	85.8965	85.9399	0.0613878		20.5075	23.305	87.9961		20.4525	23.36	87.5535	87.7748
11	Aizhongluohanhuang	24.58	25.365	96.9052		24.9833	25.4717	98.0828	97.494	0.832726		21.7675	22.995	94.6619		21.895	22.99	95.2371	94.9495	0.406711		21.63	23.0008	94.0403		21.215	22.7802	93.1293	93.5848	0.644164		22.0575	23.9475	92.1077		21.645	23.9575	90.3475	91.2276	1.24468		22.97	24.135	95.173		22.9	24.205	94.6086	94.8908
12	Bodao	23.325	27.505	84.8028		23.29	27.405	84.9845	84.8936	0.128502		21.5325	26.25	82.0286		21.4725	26.455	81.1661	81.5974	0.609837		22.795	25.7468	88.5351		23.3067	25.9906	89.6735	89.1043	0.804922		24.63	27.7875	88.637		24.355	27.735	87.8132	88.2251	0.582475		24.19	26.595	90.9569		24.24	26.545	91.3166	91.1368
13	Wanmuxiqiu	23.7233	24.37	97.3465		23.915	24.4317	97.8853	97.6159	0.380985		20.5175	21.4925	95.4635		20.5275	21.51	95.4324	95.4479	0.0220453		20.7317	22.868	90.6581		21.025	23.014	91.3573	91.0077	0.494439		20.7425	23.17	89.5231		20.7425	23.26	89.1767	89.3499	0.244936		21.675	22.325	97.0885		21.5	22.5	95.5556	96.322
14	Huangsanshi	23.745	25.4367	93.3495		23.4883	25.245	93.0415	93.1955	0.217767		22.0475	23.72	92.949		22.2025	23.885	92.9558	92.9524	0.0048379		23.4667	23.5358	99.7062		23.075	23.5004	98.1897	98.948	1.07231		24.6675	25.21	97.8481		24.6475	25.275	97.5173	97.6827	0.233887		22.735	24.04	94.5715		23.035	24.09	95.6206	95.0961
15	Erheidao	27.4633	27.6917	99.1754		27.6133	27.74	99.5434	99.3594	0.260169		24.9575	26.19	95.294		24.8625	26.01	95.5882	95.4411	0.208052		25.015	26.0895	95.8816		24.9525	26.2556	95.037	95.4593	0.597182		22.945	25.015	91.725		23.1975	24.9525	92.9666	92.3458	0.877994		24.3275	26.05	93.3877		24.4625	25.915	94.3951	93.8914
16	Zaoguangtou	23.6317	23.8733	98.9877		23.4533	23.6333	99.2384	99.113	0.177237		21.4925	21.97	97.8266		21.4575	22.045	97.335	97.5808	0.347603		22.32	23.6115	94.5301		22.36	23.6299	94.626	94.5781	0.0678129		21.9025	23.685	92.4741		21.845	23.565	92.701	92.5876	0.160442		20.4575	20.96	97.6026		20.6025	20.815	98.9791	98.2908
17	Suzhouqing	20.515	23.41	87.6335		20.38	23.47	86.8343	87.2339	0.565143		19.44	22.3	87.1749		19.2675	22.295	86.4207	86.7978	0.533276		21.4983	23.4073	91.8446		21.7683	23.5408	92.4708	92.1577	0.442735		21.235	23.42	90.6704		21.235	23.54	90.2082	90.4393	0.326832		21.575	23.57	91.5359		21.365	23.78	89.8444	90.6901
18	Wanluli	20.305	23.2867	87.1958		20.26	23.165	87.4595	87.3277	0.186471		20.59	23.72	86.8044		20.635	23.85	86.5199	86.6622	0.201149		21.965	25.2438	87.0116		21.99	24.6558	89.1881	88.0998	1.53902		19.045	21.965	86.7061		19.03	21.99	86.5393	86.6227	0.117936		23.895	24.895	95.9831		23.985	24.805	96.6942	96.3387
19	Wanbaguo	28.135	28.5167	98.6616		27.9967	28.61	97.8562	98.2589	0.569485		24.97	26.01	96.0015		24.97	26.03	95.9278	95.9647	0.0521578		24.705	26.4649	93.3501		24.6317	26.4449	93.1433	93.2467	0.146244		22.4325	24.7175	90.7555		22.5975	24.715	91.4323	91.0939	0.478563		24.1475	25.005	96.5707		24.0925	25.06	96.1393	96.355
20	Ebusinuodao	20.21	22.1933	91.0634		20.3	22.1783	91.5308	91.2971	0.330495		17.9025	19.055	93.9517		17.9075	19.1125	93.6952	93.8235	0.181368		20.7567	21.3358	97.2856		20.7433	21.3404	97.2023	97.244	0.0589616		20.0875	21.285	94.374		20.39	21.3475	95.5147	94.9443	0.806614		21.32	22.56	94.5035		21.225	22.655	93.6879	94.0957
21	Laodiegu	19.86	22.2117	89.4125		19.7017	22.0383	89.3973	89.4049	0.0107541		19.0825	21.6125	88.2938		18.9275	21.6225	87.5361	87.915	0.535761		21.99	22.8058	96.4227		21.655	22.6117	95.7691	96.0959	0.46215		20.875	22.1025	94.4463		20.42	22.06	92.5657	93.506	1.32978		21.92	22.55	97.2062		21.99	22.48	97.8203	97.5132
22	Luohanhuang	25.1333	26.8283	93.6821		25.36	26.905	94.2576	93.9698	0.406954		23.1475	24.8725	93.0646		22.775	24.6075	92.5531	92.8089	0.361718		24.865	26.2623	94.6793		24.9367	26.2891	94.8554	94.7674	0.124559		24.4225	26.2	93.2156		24.225	26.115	92.7628	92.9892	0.320227		24.875	25.525	97.4535		24.845	25.555	97.2217	97.3376
23	Longgouzhong	26.2183	27.3117	95.9968		26.2267	27.5367	95.2427	95.6198	0.533243		25.71	26.8	95.9328		25.985	26.84	96.8145	96.3736	0.6234		25.2533	27.2011	92.8394		25.435	27.2865	93.2144	93.0269	0.265208		24.0775	26.305	91.532		24.04	26.39	91.0951	91.3136	0.308947		25.4125	26.15	97.1797		25.4575	26.105	97.5196	97.3497
24	Shiluqing	21.6033	22.1767	97.4147		21.655	22.1833	97.6183	97.5165	0.14399		21.1925	21.885	96.8357		21.27	21.935	96.9683	96.902	0.0937505		20.7433	22.5169	92.1233		21.0017	22.6487	92.7278	92.4255	0.427475		19.205	21.28	90.2491		19.21	21.235	90.4639	90.3565	0.151884		20.115	20.97	95.9227		20.175	20.91	96.4849	96.2038
25	Ligengqing	21.4833	22.0617	97.3786		21.475	22.0033	97.5988	97.4887	0.155768		20.5575	21.1025	97.4174		20.5075	21.08	97.2842	97.3508	0.0941951		20.17	20.9783	96.1471		20.1317	20.9629	96.0347	96.0909	0.0795004		19.2975	20.685	93.2922		19.3	20.515	94.0775	93.6849	0.555265		19.475	20	97.375		19.52	19.955	97.8201	97.5975
26	Laolaihong	21.58	23.3333	92.4857		21.5883	23.4983	91.8718	92.1787	0.434128		21.75	24.3275	89.405		21.715	24.2725	89.4634	89.4342	0.0412881		21.045	23.0869	91.1557		21.0883	23.1079	91.2604	91.208	0.0740397		20.8725	23.4425	89.037		20.85	23.2925	89.5138	89.2754	0.337139		25.065	25.605	97.891		24.79	25.88	95.7883	96.8396
27	Erlibie	22.9317	23.705	96.7377		22.8817	24.1	94.9447	95.8412	1.26784		21.22	22.59	93.9354		21.2075	22.59	93.88	93.9077	0.0391272		22.16	24.2596	91.3453		22.33	23.7565	93.9952	92.6702	1.87376		20.405	22.16	92.0803		20.3975	22.33	91.3457	91.713	0.519442		21.6	23.325	92.6045		21.495	23.43	91.7414	92.1729
28	Jinguhuang	23.25	23.6	98.5169		23.0233	23.6225	97.4636	97.9903	0.744847		20.2125	21.17	95.4771		20.2175	21.125	95.7041	95.5906	0.16055		22.0017	23.7371	92.6888		21.84	23.636	92.4013	92.545	0.203316		20.9625	23.1025	90.7369		20.7	23.0625	89.7561	90.2465	0.693556		20.1025	21.54	93.3264		20.0375	21.605	92.7447	93.0356
29	Zaoshirihuangdao	22.3467	24.255	92.1322		22.66	24.1	94.0249	93.0786	1.33833		21.8125	22.8725	95.3656		21.8175	22.89	95.3145	95.3401	0.036109		23.2167	24.5803	94.4521		22.49	23.9884	93.7535	94.1028	0.494043		21.5075	23.8475	90.1877		20.94	22.49	93.108	91.6478	2.06503		20.345	23.34	87.168		20.085	23.6	85.1059	86.1369
30	Nantouzhong	23.955	24.7375	96.8368		24.1267	24.73	97.5603	97.1986	0.511614		21.6625	23.175	93.4736		21.68	23.1525	93.64	93.5568	0.11768		23.145	28.2372	81.9664		23.13	28.0506	82.4583	82.2123	0.347822		19.62	23.145	84.7699		19.3275	23.13	83.5603	84.1651	0.855329		20.9325	22.28	93.952		20.9175	22.295	93.8215	93.8867
31	Kongqueqing	25.48	26.0317	97.8808		25.015	25.2417	99.102	98.4914	0.863538		22.34	22.95	97.342		22.335	23.395	95.4691	96.4056	1.32436		24.55	27.386	89.6442		24.5575	27.2076	90.2596	89.9519	0.435165		21.57	24.55	87.8615		21.65	24.5575	88.1604	88.011	0.211377		21.2125	23.48	90.3428		21.4375	23.255	92.1845	91.2637
32	Kaiqing	22.8233	23.5325	96.9864		22.625	23.4975	96.2868	96.6366	0.494691		23.805	23.98	99.2702		23.895	24.005	99.5418	99.406	0.192006		22.4967	23.6666	95.0567		22.45	23.6542	94.909	94.9829	0.104407		21.0125	22.7075	92.5355		21.2025	22.8	92.9934	92.7645	0.323795		21.525	22.575	95.3488		21.44	22.66	94.6161	94.9825
33	Wuqiang	23.7367	24.2283	97.9707		23.69	24.4167	97.0239	97.4973	0.669492		25.7075	26.4375	97.2388		25.71	26.4425	97.2298	97.2343	0.00631613		25.0867	27.5946	90.9115		24.9	27.4244	90.7949	90.8532	0.0824471		23.5175	26.05	90.2783		22.8475	26.215	87.1543	88.7163	2.20901		24.2225	25.905	93.5051		24.2625	25.865	93.8044	93.6547
34	Wuyujing 3	24.7983	25.8233	96.0307		24.7483	25.8433	95.7629	95.8968	0.189357		23.355	24.975	93.5135		23.3425	25.0075	93.342	93.4278	0.12128		25.205	27.3026	92.3172		25.165	27.2787	92.2516	92.2844	0.046352		22.7425	25.205	90.2301		22.7125	25.215	90.0754	90.1527	0.109433		24.3	26.595	91.3706		24.39	26.505	92.0204	91.6955
35	Xiushui 04	21.7617	22.7933	95.4738		21.4333	22.58	94.9218	95.1978	0.390368		23.485	25.19	93.2314		23.7975	25.21	94.3971	93.8143	0.82422		21.1267	22.5057	93.8726		21.5017	22.6942	94.7453	94.3089	0.617099		23.71	25.4275	93.2455		23.5925	25.42	92.8108	93.0281	0.307396		23.2075	25.015	92.7743		23.1375	25.085	92.2364	92.5054
36	Zhendao 88	23.0833	25.2383	91.4614		23.2167	25.3483	91.5905	91.526	0.0912905		22.395	24.435	91.6513		22.3975	24.45	91.6053	91.6283	0.0325289		22.6983	24.0489	94.3841		22.5317	23.9626	94.0286	94.2063	0.251315		22.6925	24.5575	92.4056		22.6125	24.6225	91.8367	92.1212	0.402233		23.4375	27.045	86.6611		23.1475	27.335	84.6808	85.671
37	Zhendao 6	23.23	25.7833	90.097		23.415	25.8467	90.592	90.3445	0.350011		23.04	25.925	88.8717		23.3375	25.93	90.0019	89.4368	0.79916		24.82	31.7079	78.2769		24.655	31.8107	77.5053	77.8911	0.545592		19.8125	24.82	79.8247		19.575	24.655	79.3957	79.6102	0.303404		21.785	24.345	89.4845		21.925	24.205	90.5805	90.0325
38	ACTaijing16xuandi	23.21	25.115	92.4149		23.3812	25.2083	92.7517	92.5833	0.238185		21.2575	23.1475	91.835		21.2375	23.155	91.7189	91.7769	0.0821094		24.0075	25.6658	93.5389		23.8	25.5733	93.0658	93.3024	0.334539		21.78	24.0075	90.7216		21.8925	24.005	91.1998	90.9607	0.338068		22.06	24.255	90.9503		22.07	24.245	91.0291	90.9897
39	Taijing16xuanzi	25.2983	27.0217	93.6224		25.5217	27.385	93.1958	93.4091	0.301661		21.5325	23.865	90.2263		21.74	23.83	91.2295	90.7279	0.709419		23.5083	25.3855	92.6053		23.23	25.2251	92.0907	92.348	0.363847		22.015	24.33	90.485		21.775	24.3225	89.5262	90.0056	0.678002		22.22	24.17	91.9321		22.335	24.055	92.8497	92.3909
40	Diantun502xuanzao	24.6433	25.99	94.8185		24.41	25.98	93.9569	94.3877	0.609264		21.6125	24.1175	89.6134		21.585	24.0825	89.6294	89.6214	0.0113474		23.2033	25.9816	89.3068		23.36	25.9923	89.8727	89.5898	0.400177		22.2675	25.0625	88.8479		21.595	24.9275	86.6312	87.7396	1.56741		22.8575	25	91.43		22.7885	25.012	91.1103	91.2701
41	H35( 6435)	28.2283	28.4417	99.2499		28.1433	28.4217	99.0207	99.1353	0.162088		28.92	30.74	94.0794		29.04	30.7	94.5928	94.3361	0.36307		28.8117	31.3917	91.7811		29.6533	31.8875	92.9935	92.3873	0.857275		26.95	29.925	90.0585		27.775	29.97	92.676	91.3672	1.85087		28.735	30.065	95.5763		28.52	30.28	94.1876	94.8819
42	Nannongjing 005	24.6267	26.1475	94.1836		24.5317	26.32	93.2054	93.6945	0.691704		23.8025	26.1825	90.91		23.7175	26.21	90.4903	90.7001	0.296764		22.9917	26.0406	88.2916		23.2867	26.2033	88.8691	88.5804	0.408293		21.2775	24.6225	86.4149		21.365	24.5375	87.0708	86.7428	0.463824		20.165	21.995	91.6799		20.27	21.89	92.5994	92.1396
43	5jing20	22.08	22.505	98.1115		22.0417	22.305	98.8194	98.4655	0.500538		21.61	22.1075	97.7496		21.4925	22.2775	96.4763	97.1129	0.900407		19.4	20.3686	95.2446		19.4367	20.3883	95.3323	95.2885	0.0620039		19.56	21.015	93.0764		19.5975	21.055	93.0777	93.077	0.000904917		24.05	26	92.5		23.985	26.065	92.02	92.26
44	5jing15	25.5633	26.52	96.3927		25.545	26.7383	95.537	95.9648	0.605047		25.6325	27.2475	94.0729		25.975	27.1325	95.7339	94.9034	1.17454		23.7317	26.0507	91.0979		23.62	25.9916	90.8755	90.9867	0.157215		24.055	26.92	89.3574		23.99	26.92	89.1159	89.2366	0.170735		25.255	28.085	89.9234		25.335	28.005	90.466	90.1947
45	Molingjing	26.7483	29.2317	91.5046		26.87	28.9533	92.8045	92.1546	0.919144		25.37	28.295	89.6625		25.1575	28.4775	88.3417	89.0021	0.933955		26.635	28.6202	93.0636		26.3617	28.448	92.6662	92.8649	0.280992		25.995	28.31	91.8227		25.4275	28.2525	90.0009	90.9118	1.2882		26.595	28.955	91.8494		26.54	29.01	91.4857	91.6676
46	5jing03	25.0533	28.24	88.7158		25.2533	28.255	89.3765	89.0461	0.467215		24.625	27.6725	88.9873		24.59	27.45	89.5811	89.2842	0.419876		22.165	24.6675	89.8552		22.465	24.8179	90.5193	90.1873	0.469554		24.6375	27.605	89.2501		24.62	27.62	89.1383	89.1942	0.0790759		24.43	26.35	92.7135		24.49	26.29	93.1533	92.9334
47	Xudao 4	25.95	27.9317	92.9053		25.9567	27.875	93.1181	93.0117	0.15046		23.3475	26.0975	89.4626		23.34	26.09	89.4596	89.4611	0.00214193		24.5533	26.9494	91.1089		24.5	26.9108	91.0413	91.0751	0.0477919		23.07	25.84	89.2802		22.9425	25.8225	88.8469	89.0636	0.306354		24.4275	27.18	89.8731		24.4975	27.11	90.3633	90.1182
48	Xudao 5	23.9533	26.2067	91.4017		23.9383	26.2833	91.078	91.2398	0.228878		22.42	24.755	90.5676		22.3075	24.675	90.4053	90.4864	0.114759		22.6283	25.3952	89.1046		21.8033	24.9789	87.287	88.1958	1.28527		21.2675	24.885	85.4631		21.2275	24.87	85.3538	85.4085	0.07728		22.16	25.045	88.4807		22.115	25.09	88.1427	88.3117
49	Yandao 6	24.95	26.9083	92.7222		24.79	27.1933	91.162	91.9421	1.1032		24.99	26.78	93.3159		24.84	26.7425	92.8859	93.1009	0.304092		24.0017	26.7857	89.6064		24.2917	26.932	90.1963	89.9014	0.417115		22.7325	25.7675	88.2216		22.7525	25.79	88.2222	88.2219	0.000411654		25.6425	26.93	95.2191		25.7525	26.82	96.0198	95.6194
50	Yangguang 200	22.9033	26.25	87.2508		22.7633	26.22	86.8167	87.0337	0.306965		20.5225	24.68	83.1544		20.64	24.6325	83.7917	83.4731	0.450683		25.055	28.1295	89.0703		25.7517	28.4718	90.4463	89.7583	0.972921		24.835	28.025	88.6173		24.7275	27.86	88.7563	88.6868	0.0982705		24.315	27.5	88.4182		24.335	27.48	88.5553	88.4867
51	Lianjing 2	24.9333	26.59	93.7696		25.0517	26.48	94.606	94.1878	0.591427		21.405	23.695	90.3355		21.4	23.6825	90.3621	90.3488	0.0187863		21.655	23.3501	92.7407		21.6183	23.3319	92.6556	92.6981	0.0601502		22.63	24.93	90.7742		22.6675	24.8975	91.0433	90.9087	0.190289		21.4125	24.09	88.8854		21.4975	24.005	89.5543	89.2198
52	Xiushui 79	22.935	24.0075	95.5326		22.5417	23.835	94.5738	95.0532	0.678002		22.025	23.8025	92.5323		21.9825	23.7875	92.412	92.4721	0.0850762		21.7833	23.749	91.723		21.7317	23.7239	91.6024	91.6627	0.0852459		21.915	24.37	89.9261		21.92	24.47	89.5791	89.7526	0.24541		23.85	25.35	94.0828		23.76	25.44	93.3962	93.7395
53	Zhen 9424	26.105	29.2925	89.1184		26.0983	29.335	88.9665	89.0425	0.107366		20.8675	25.5775	81.5854		20.8075	25.565	81.3906	81.488	0.137748		25.4733	28.2005	90.3294		25.3	28.0768	90.1101	90.2198	0.155087		24.745	27.8	89.0108		24.29	27.72	87.6263	88.3185	0.97901		23.845	26.605	89.626		23.61	26.84	87.9657	88.7959
54	Wuyujing 7	25.58	29.1025	87.8962		25.672	29.3225	87.5505	87.7234	0.244456		20.28	25.49	79.5606		20.2725	25.5675	79.2901	79.4254	0.191271		23.345	25.9486	89.9662		23.6267	26.074	90.6138	90.29	0.45791		24.42	27.3525	89.2789		24.135	27.1925	88.7561	89.0175	0.369653		25.7175	28.005	91.8318		25.7925	27.93	92.3469	92.0894
55	Yanjing 8	24.2883	26.7525	90.789		24.2417	26.325	92.0861	91.4376	0.917174		21.005	23.6	89.0042		20.9925	23.46	89.4821	89.2432	0.337898		22.995	25.8789	88.8561		23.11	25.9283	89.1305	88.9933	0.194046		21.7825	25.0075	87.1039		21.675	24.89	87.0832	87.0935	0.0146392		22.4275	25.53	87.8476		22.3975	25.56	87.6272	87.7374
56	Zhengdao 18	23.5767	26.625	88.5509		23.8783	26.7933	89.1204	88.8356	0.402745		21.0025	24.01	87.474		20.785	23.97	86.7126	87.0933	0.538399		23.5017	26.9183	87.3074		23.59	27.0001	87.37	87.3387	0.0442455		21.6625	25.5425	84.8096		21.9425	25.5375	85.9227	85.3661	0.787032		23.02	26.005	88.5214		23.07	25.955	88.8846	88.703
57	Huaidao 11	26.4933	26.785	98.9111		26.1017	26.3817	98.9387	98.9249	0.0194983		25.7	26.6875	96.2998		25.645	26.6375	96.274	96.2869	0.018184		24.7983	27.1142	91.4588		24.99	27.1749	91.96	91.7094	0.354355		24.2125	26.6175	90.9646		23.775	26.6625	89.1702	90.0674	1.26884		26.1575	27.105	96.5043		25.9475	27.315	94.9936	95.749
58	Shengdao 808	20.865	22.8633	91.2597		20.9067	22.85	91.4953	91.3775	0.166594		24.22	26.2525	92.2579		24.1825	26.215	92.2468	92.2523	0.00783116		24.0167	27.3854	87.6989		24.8167	27.8309	89.1695	88.4342	1.03992		22.9925	26.565	86.5519		23.3975	26.57	88.0598	87.3058	1.06631		25.3875	26.605	95.4238		25.4325	26.56	95.7549	95.5893
59	Shengdao 14	23.9267	24.685	96.928		23.9183	24.6125	97.1796	97.0538	0.177949		21.37	22.1575	96.4459		21.38	22.0725	96.8626	96.6543	0.294661		19.6567	19.6739	99.9122		19.975	20.2301	98.7389	99.3255	0.829673		22.9125	23.32	98.2526		22.97	23.325	98.478	98.3653	0.159421		21.5025	22.12	97.2084		21.4675	22.155	96.8969	97.0526
60	Yujing 6	26.26	28.365	92.5789		26.385	28.2667	93.3432	92.961	0.540426		22.105	23.2	95.2802		22.14	23.265	95.1644	95.2223	0.0818563		23.6017	24.8265	95.0664		22.87	24.4462	93.5522	94.3093	1.07071		21.8675	23.885	91.5533		21.5875	23.63	91.3563	91.4548	0.139264		22.4675	23.025	97.5787		22.4575	23.035	97.4929	97.5358
61	Huaidao 8	23.2017	26.33	88.1187		23.2817	26.6133	87.4812	87.8	0.450807		20.5925	23.2675	88.5033		20.5325	23.2675	88.2454	88.3743	0.182342		22.8767	24.9953	91.5238		22.5433	24.8264	90.8038	91.1638	0.509124		22.4325	25.2	89.0179		22.3975	25.1825	88.9407	88.9793	0.0545353		23.0125	24.545	93.7564		22.5525	24.63	91.5652	92.6608
62	Jindao 12	21.26	22.11	96.1556		21.6767	22.3175	97.1286	96.6421	0.687998		20.0175	20.905	95.7546		20.0025	20.8725	95.8318	95.7932	0.0546113		21.525	22.364	96.2486		21.0783	22.1419	95.1965	95.7225	0.743902		22.13	23.61	93.7315		22.0125	23.73	92.7623	93.2469	0.685288		19.925	21.845	91.2108		20.01	21.76	91.9577	91.5843
63	Wandao 68	23.505	25.58	91.8882		23.3317	25.705	90.767	91.3276	0.792778		23.4875	25.885	90.7379		23.41	25.85	90.5609	90.6494	0.125123		19.9183	24.13	82.546		20.0083	24.1784	82.7529	82.6494	0.146293		19.835	25.0025	79.3321		19.86	24.9875	79.4797	79.4059	0.104421		24.24	25.79	93.9899		24.225	25.805	93.8772	93.9335
64	Xudao 2	22.6067	25.8283	87.5266		22.9417	25.6383	89.4819	88.5043	1.38259		21.95	24.7975	88.517		22.01	24.6775	89.1906	88.8538	0.476286		23.6367	26.5414	89.0557		23.3533	26.405	88.4429	88.7493	0.433298		20.655	24.01	86.0267		20.68	23.99	86.2026	86.1146	0.1244		22.635	24.6725	91.7418		22.5025	24.805	90.7176	91.2297
65	Sujing 353	23.605	26.925	87.6695		23.8267	27.045	88.1001	87.8848	0.3045		22.4325	25.045	89.5688		22.415	25.1475	89.1341	89.3514	0.307356		23.3217	23.9562	97.3513		23.7133	24.5145	96.7318	97.0416	0.438049		25.02	26.53	94.3083		24.8425	26.275	94.548	94.4282	0.169507		24.775	25.8725	95.758		24.8175	25.83	96.0801	95.9191
66	Xiangjing 9407	21.9267	23.5175	93.2355		22.2183	23.34	95.1942	94.2149	1.38501		20.105	21.8675	91.9401		19.9125	21.8525	91.1223	91.5312	0.578269		22.9925	25.1958	91.2552		23.095	25.1408	91.8624	91.5588	0.429394		20.6425	22.9925	89.7793		20.6325	23.095	89.3375	89.5584	0.312369		19.74	21.73	90.8422		19.515	21.955	88.8864	89.8643
67	Zhongjing 212	20.1617	22.75	88.6227		20.3567	22.5617	90.2268	89.4247	1.13425		18.9675	20.9125	90.6993		18.96	20.9275	90.5985	90.6489	0.0713101		23.3217	24.8486	93.855		23.1067	24.7809	93.2437	93.5493	0.432235		21.2125	23.52	90.1892		21.6175	23.4525	92.1757	91.1824	1.40465		20.5925	22.505	91.5019		20.6375	22.46	91.8856	91.6937
68	Zhongjing 9677	23.38	23.81	98.194		23.485	23.8717	98.3802	98.2871	0.131657		21.115	22.48	93.9279		21.105	22.555	93.5713	93.7496	0.252201		22.7317	23.9102	95.0709		22.8183	23.9662	95.2106	95.1408	0.0987906		21.4775	23.17	92.6953		21.655	23.1525	93.532	93.1137	0.591651		21.305	22.115	96.3373		21.265	22.155	95.9828	96.1601
69	Zhongjing 131	21.9083	23.4983	93.2336		22.0167	23.3267	94.3841	93.8088	0.81356		20.8025	22.26	93.4524		20.7875	22.3075	93.1861	93.3193	0.188255		22.9883	23.7132	96.943		22.8983	23.656	96.7971	96.87	0.1032		22.07	23.2125	95.0781		21.795	23.125	94.2486	94.6634	0.586499		23.1725	25.555	90.677		23.4325	25.295	92.6369	91.6569
70	Suwujing	25.2767	28.8283	87.6799		25.2483	29.115	86.7193	87.1996	0.679256		24.4875	27.87	87.8633		24.305	27.99	86.8346	87.3489	0.727408		23.9733	28.2421	84.8852		25.6067	29.0389	88.1805	86.5328	2.33016		23.605	27.255	86.608		23.505	27.41	85.7534	86.1807	0.604284		20.6175	22.36	92.2071		20.6975	22.28	92.8972	92.5521
71	Yanjing 9	22.4783	23.6333	95.1128		22.8467	23.6917	96.4333	95.7731	0.933742		21.39	22.4425	95.3102		21.285	22.4925	94.6315	94.9709	0.479909		20.585	22.004	93.5512		20.7233	22.0834	93.8413	93.6962	0.205109		20.1825	22.0525	91.5202		20.3875	22.1875	91.8873	91.7038	0.259571		23.5625	25.0775	93.9587		23.295	25.345	91.9116	92.9352
72	Yangfujing 4901	20.74	23.3433	88.8476		20.8733	23.575	88.5401	88.6939	0.217447		17.4675	19.525	89.4622		17.45	19.535	89.3268	89.3945	0.0957272		19.8017	20.4557	96.8025		20.1267	20.6189	97.6125	97.2075	0.572739		21.85	22.87	95.54		21.8375	22.8825	95.4332	95.4866	0.0755313		22.31	25.2925	88.208		22.3675	25.235	88.6368	88.4224
73	Zijing	20.2167	21.4783	94.1259		20.372	21.215	96.0264	95.0761	1.34388		19.2375	20.8225	92.388		19.1225	20.775	92.0457	92.2169	0.242052		19.5267	20.2275	96.5354		18.9933	19.9593	95.1603	95.8479	0.972344		20.685	22.0675	93.7351		20.34	22.0025	92.444	93.0896	0.912939		22.3525	23.5625	94.8647		22.26	23.655	94.1027	94.4837
74	Zhendao 10	25.345	25.87	97.9706		25.47	25.8883	98.3841	98.1774	0.292363		22.4325	23.63	94.9323		22.415	23.2575	96.3775	95.6549	1.02193		23.735	24.2189	98.0021		23.1983	23.9512	96.8568	97.4294	0.809874		23.6575	24.91	94.9719		23.6725	24.95	94.8798	94.9258	0.0651523		20.97	22.435	93.47		21.275	22.13	96.1365	94.8032
75	Zhenghan 2	26.0717	26.5575	98.1706		26.2917	26.6375	98.7017	98.4362	0.375522		23.9025	24.645	96.9872		23.7	24.56	96.4984	96.7428	0.345667		24.3133	25.3915	95.7539		24.2283	25.5054	94.9929	95.3734	0.53813		24.9525	27.135	91.9569		24.89	27.005	92.1681	92.0625	0.149366		24.835	27.2	91.3051		24.69	27.345	90.2907	90.7979
76	Zhenghan 6	20.2233	21.585	93.6916		20.38	21.91	93.0169	93.3542	0.477099		18.77	20.2475	92.7028		18.7325	20.5325	91.2334	91.9681	1.03902		20.305	20.4557	99.263		18.9467	19.2767	98.2877	98.7754	0.689642		21.535	22.4075	96.1062		21.4775	22.37	96.0103	96.0582	0.0678347		20.815	23.395	88.972		21.075	23.135	91.0957	90.0339
77	Xishihuang	24.91	25.0783	99.3288		24.7917	25.045	98.9885	99.1586	0.240616		22.835	23.3225	97.9097		22.87	23.2375	98.4185	98.1641	0.359748		24.66	25.82	95.5072		24.505	25.7027	95.34	95.4236	0.118215		22.9525	24.66	93.0758		22.9325	24.505	93.5829	93.3294	0.358582		20.8275	22.63	92.0349		20.9025	22.555	92.6735	92.3542
78	Daliangdao	24.43	24.9	98.1124		24.3033	24.815	97.9381	98.0253	0.123302		21.905	23.155	94.6016		22.2625	23.16	96.1248	95.3632	1.07706		22.675	24.2972	93.3237		22.8325	23.7248	96.2389	94.7813	2.06142		21.145	22.675	93.2525		21.7	22.8325	95.04	94.1462	1.26394		21.1425	23.505	89.9489		21.0425	23.605	89.1442	89.5466
79	Xiaohuangdao	24.0383	24.5567	97.8892		24.11	24.5917	98.0413	97.9653	0.107555		21.51	22.325	96.3494		21.355	22.29	95.8053	96.0773	0.38473		23.055	26.1375	88.2067		23.0075	25.3266	90.8433	89.525	1.86432		20.4975	23.055	88.907		20.24	23.0075	87.9713	88.4391	0.661603		19.8425	21.845	90.8331		20.0925	21.595	93.0424	91.9378
80	Fenghuangdao	22.4067	23.0433	97.2371		22.32	22.955	97.2337	97.2354	0.00238394		20.355	21.535	94.5205		20.3325	21.58	94.2192	94.3699	0.213096		21.9617	24.5362	89.5071		22.0817	24.5852	89.8168	89.6619	0.218939		20.4225	23.28	87.7255		20.3125	23.23	87.4408	87.5832	0.201318		20.915	22.375	93.4749		20.935	22.355	93.648	93.5614
81	Jijingdao	24.0267	24.8775	96.5799		24.07	25.0725	96.0016	96.2908	0.408929		20.4675	21.6	94.7569		20.46	21.65	94.5035	94.6302	0.179238		23.09	25.8387	89.362		23.265	25.8703	89.9295	89.6458	0.401253		20.4425	23.09	88.534		20.2425	23.44	86.3588	87.4464	1.53811		21.9275	23.895	91.7661		21.8775	23.945	91.3656	91.5658
82	Zhongshuyangzhongdao	23.2533	24.3175	95.6239		23.42	24.375	96.0821	95.853	0.323987		20.305	21.0375	96.5181		20.1525	20.8825	96.5042	96.5112	0.00980929		22.95	25.3042	90.6963		22.94	25.1863	91.0814	90.8888	0.272297		20.3625	22.95	88.7255		20.3625	22.94	88.7642	88.7448	0.0273489		21.2675	22.525	94.4173		21.2375	22.555	94.1587	94.288
83	Duiguzhong	24.5833	25.005	98.3137		24.5533	24.795	99.0253	98.6695	0.503227		21.3875	22.055	96.9735		21.4225	21.9875	97.4304	97.2019	0.323065		23.22	25.5065	91.0357		23.1167	25.4609	90.7927	90.9142	0.171786		21.4525	24.205	88.6284		21.525	24.2475	88.772	88.7002	0.10158		18.8025	19.76	95.1544		18.7625	19.8	94.7601	94.9572
84	Yilimang	20.495	22.0017	93.152		20.4467	21.8283	93.6703	93.4112	0.366474		18.8725	19.9325	94.6821		18.895	19.94	94.7593	94.7207	0.054607		20.8	22.3941	92.8817		20.6075	21.5434	95.6558	94.2687	1.96159		19.3325	20.8	92.9447		19.3	20.6075	93.6552	93.3	0.502407		18.185	20.615	88.2125		18.04	20.76	86.8979	87.5552
85	Manlvzhong	22.66	24.4983	92.4961		22.625	24.4667	92.4728	92.4844	0.0165011		20.1325	23.6875	84.9921		20.1025	23.7125	84.776	84.884	0.152822		24.395	26.8396	90.8918		24.4675	26.3401	92.8906	91.8912	1.41342		22.16	24.395	90.8383		22.19	24.4675	90.6917	90.765	0.103628		18.4225	21.445	85.9058		18.5425	21.325	86.9519	86.4289
86	Tianluohuang	21.52	22.7017	94.7948		22.115	22.8	96.9956	95.8952	1.55621		19.46	21.005	92.6446		19.5	20.91	93.2568	92.9507	0.432895		22.155	24.7788	89.411		21.8783	24.6227	88.8543	89.1327	0.393641		19.3825	22.3625	86.6741		19.29	22.415	86.0584	86.3663	0.435349		18.3675	20.26	90.6589		18.1225	20.505	88.3809	89.5199
87	Aiqidalvzhong	23.05	24.5317	93.9602		23.07	24.2967	94.9513	94.4557	0.70082		26.89	28.1725	95.4477		27.2625	28.2375	96.5471	95.9974	0.777433		25.955	26.9781	96.2075		25.935	26.9571	96.2083	96.2079	0.000539329		26.0475	27.3725	95.1594		25.6925	27.4175	93.7084	94.4339	1.026		24.4625	25.325	96.5943		24.4475	25.34	96.4779	96.5361
88	Xueliqing	21.6017	23.4867	91.9742		21.2133	23.325	90.9468	91.4605	0.726484		20.2325	21.1	95.8886		20.2775	21.11	96.0564	95.9725	0.118614		21.455	24.1653	88.7844		21.425	24.0457	89.1013	88.9429	0.224085		18.63	21.455	86.8329		18.4325	21.425	86.0327	86.4328	0.565851		19.4975	21.28	91.6236		19.5825	21.195	92.3921	92.0078
89	Changzijingyedao	24.26	25.585	94.8212		24.0917	25.245	95.4314	95.1263	0.431515		23.92	24.9275	95.9583		23.98	24.785	96.7521	96.3552	0.561293		22.9867	26.8555	85.5939		23.5167	27.0349	86.9863	86.2901	0.984579		20.005	24.115	82.9567		19.86	24.165	82.185	82.5708	0.545666		20.3325	22.63	89.8475		20.4025	22.56	90.4366	90.1421
90	Gaidaoqing	22.2233	23.3383	95.2225		22.2333	23.395	95.0346	95.1285	0.132866		20.5775	21.1275	97.3968		20.55	21.0975	97.4049	97.4008	0.00576152		21.8075	24.8827	87.6412		21.79	23.9627	90.9331	89.2872	2.32774		19.3025	21.8075	88.5131		19.2725	21.79	88.4465	88.4798	0.047087		22.2775	24.7675	89.9465		22.43	24.615	91.1233	90.5349
91	Dingzhuangdao	23.4533	23.5675	99.5156		23.2967	23.4125	99.5053	99.5104	0.00730143		21.075	21.72	97.0304		21.0525	21.845	96.3722	96.7013	0.465431		21.125	24.701	85.523		21.19	23.8435	88.8712	87.1971	2.36753		18.35	21.125	86.8639		18.0875	21.19	85.3587	86.1113	1.06437		21.025	22.13	95.0068		20.935	22.22	94.2169	94.6118
92	Xuetangzhong	22.325	23.135	96.4988		22.095	23.0675	95.7841	96.1415	0.505369		20.255	21.195	95.565		20.23	21.15	95.6501	95.6076	0.0601935		20.6675	24.8351	83.219		20.6325	24.1435	85.4577	84.3384	1.58301		17.4	20.6675	84.1902		17.485	20.6325	84.7449	84.4675	0.392294		20.375	21.83	93.3349		20.42	21.785	93.7342	93.5345
93	Guanbaidan	22.115	23.4633	94.2534		21.9217	23.4967	93.2969	93.7752	0.676364		20.335	20.8175	97.6822		20.3475	20.8125	97.7658	97.724	0.0590627		20.8525	23.5097	88.6974		20.8275	22.8065	91.3227	90.01	1.85639		18.9525	20.8525	90.8884		18.9575	20.8275	91.0215	90.9549	0.0941183		19.9775	20.595	97.0017		19.7925	20.78	95.2478	96.1248
94	Juziguang	19.71	19.9317	98.8879		19.6117	20.1017	97.5624	98.2251	0.937253		19.8725	20.295	97.9182		19.8125	20.2925	97.6346	97.7764	0.200544		21.2617	21.9241	96.9783		21.2833	21.9212	97.0901	97.0342	0.0789876		20.48	21.3925	95.7345		20.315	21.6425	93.8662	94.8004	1.32105		18.755	19.9525	93.9982		18.9275	19.78	95.6901	94.8442
95	Daheitouhong	19.9067	21.15	94.1214		19.76	21.0633	93.8123	93.9668	0.218527		21.205	22.2925	95.1217		21.1975	22.28	95.1414	95.1315	0.0139333		21.49	23.1864	92.6838		21.48	23.1171	92.9182	92.801	0.165737		19.3775	21.49	90.1698		19.5475	21.48	91.0033	90.5866	0.589312		19.8745	20.6175	96.3963		19.845	20.647	96.1157	96.256
96	Puxidadaotou	23.3917	25.4083	92.063		23.1683	25.3767	91.2978	91.6804	0.541072		22.0225	23.085	95.3974		21.965	23.08	95.169	95.2832	0.16155		21.3017	23.466	90.7768		21.48	23.5555	91.189	90.9829	0.291431		20.285	22.7625	89.1159		20.3125	22.84	88.9339	89.0249	0.128681		20.165	22.56	89.3839		20.22	22.505	89.8467	89.6153
97	Yangdao	22.2883	23.4533	95.0327		22.4533	23.5183	95.4716	95.2522	0.31037		21.48	22.265	96.4743		21.4325	22.49	95.2979	95.8861	0.831824		22.4617	24.3013	92.4301		22.7375	24.3103	93.5305	92.9803	0.778088		20.73	22.5425	91.9596		20.58	22.7375	90.5113	91.2355	1.02415		20.94	22.155	94.5159		20.965	22.13	94.7357	94.6258
98	Baikewandao	18.77	19.5467	96.0266		18.6933	19.2133	97.2935	96.6601	0.895864		19.96	20.4825	97.449		19.8425	20.39	97.3149	97.382	0.0948807		19.6933	20.6839	95.211		19.9083	20.7899	95.7594	95.4852	0.387818		19.515	20.915	93.3062		19.455	20.79	93.5786	93.4424	0.192619		18.465	20.095	91.8885		18.56	20	92.8	92.3443
99	Chushuhuang	22.25	23.9083	93.0638		23.0317	24.0917	95.6001	94.332	1.79347		21.895	22.545	97.1169		21.855	22.53	97.004	97.0604	0.0798201		21.9083	23.8623	91.8115		21.6567	23.7325	91.2531	91.5323	0.394847		20.0825	22.56	89.0182		20.025	22.505	88.9802	88.9992	0.0268327		19.3225	21.395	90.3132		19.4275	21.29	91.2518	90.7825
100	Qianjindao	21.3417	23.4183	91.1323		21.3083	23.4583	90.8348	90.9836	0.210357		22.77	24.1875	94.1395		22.7675	24.0975	94.4808	94.3101	0.241279		19.3533	21.8173	88.7065		19.2517	21.7592	88.4762	88.5913	0.162864		20.2575	23.43	86.4597		20.215	23.215	87.0773	86.7685	0.436747		20.4125	21.17	96.4218		20.5675	21.015	97.8706	97.1462
101	Qijiangqing	21.195	24.685	85.8619		21.0883	24.9417	84.5506	85.2062	0.927188		22.01	24.46	89.9836		21.71	24.475	88.7028	89.3432	0.905725		19.5233	22.0764	88.4353		19.8783	22.2608	89.2975	88.8664	0.609666		19.0975	21.97	86.9254		19.1625	21.9375	87.3504	87.1379	0.300573		18.855	20.615	91.4625		18.66	20.81	89.6684	90.5655
102	Feilaifeng	21.3083	22.115	96.3524		21.1967	22.005	96.3266	96.3395	0.0182489		19.9875	20.3125	98.4		19.855	20.3025	97.7958	98.0979	0.427207		19.1517	20.5029	93.4094		19.3867	20.6185	94.0255	93.7174	0.43563		18.12	19.7825	91.5961		18.0975	19.7825	91.4824	91.5392	0.0804241		19.37	20.29	95.4657		19.48	20.18	96.5312	95.9985
103	Lamujia	19.02	22.2	85.6757		18.955	22.0717	85.8793	85.7775	0.144007		17.44	20.465	85.2187		17.4575	20.4925	85.1897	85.2042	0.0204796		18.9933	21.5613	88.0901		18.4417	21.2806	86.6596	87.3749	1.01146		17.855	21.06	84.7816		17.8325	21.2	84.1156	84.4486	0.47094		18.6475	22.22	83.9221		18.7625	22.105	84.879	84.4006
104	Haonuopie	28.185	32.565	86.55		28.4117	32.43	87.6092	87.0796	0.748991		25.825	30.37	85.0346		25.3375	30.36	83.4569	84.2457	1.11562		28.19	34.5075	81.6924		28.3883	34.8489	81.4611	81.5767	0.163519		27.575	35.36	77.9836		27.4975	35.04	78.4746	78.2291	0.347192		27.5225	33.165	82.9866		27.4025	33.285	82.3269	82.6567
105	Shuangchengnuo	23.365	24.7375	94.4517		23.3817	24.8575	94.0628	94.2573	0.275007		21.27	23.58	90.2036		21.27	23.74	89.5956	89.8996	0.429881		20.71	22.6264	91.5303		20.5	22.5186	91.0357	91.283	0.349762		18.3375	20.71	88.5442		18.31	20.695	88.4755	88.5098	0.0485813		21.2175	22.845	92.8759		21.2475	22.815	93.1295	93.0027
106	Qiutiandaxiedao	21.115	22.89	92.2455		21.1067	22.305	94.6275	93.4365	1.68432		21.125	22.795	92.6738		21.07	22.7025	92.8092	92.7415	0.0956928		20.0833	20.4891	98.0198		19.795	19.8426	99.7603	98.8901	1.23073		21.06	21.6825	97.129		21.1525	21.6625	97.6457	97.3874	0.365348		21.32	22.855	93.2837		21.4	22.775	93.9627	93.6232
107	Qiyunuo 10	20.6267	22.6533	91.0536		20.7167	22.8383	90.7101	90.8818	0.242889		18.645	20.855	89.403		18.67	20.73	90.0627	89.7329	0.466471		20.3083	20.737	97.9327		21.0217	21.0938	99.6579	98.7953	1.21992		21.045	21.67	97.1158		21.06	21.58	97.5904	97.3531	0.335546		20.805	21.805	95.4139		20.815	21.795	95.5036	95.4587
108	Wunuoyihao	21.6183	22.065	97.9757		21.645	22.105	97.919	97.9474	0.0400612		20.0025	20.32	98.4375		20.195	20.4	98.9951	98.7163	0.394281		17.8833	20.3441	87.9045		17.7133	20.3005	87.2557	87.5801	0.458724		19.425	22.605	85.9323		19.365	22.565	85.8187	85.8755	0.0803061		18.64	20.795	89.6369		18.66	20.775	89.8195	89.7282
109	Jianongnuo 2	21.49	22.91	93.8018		20.7583	22.5	92.2593	93.0305	1.09076		22.1525	23.5975	93.8765		22.1675	23.575	94.0297	93.9531	0.108345		19.8283	23.3645	84.8653		20.1217	23.6002	85.2607	85.063	0.279573		18.245	22.275	81.908		18.8525	22.365	84.2947	83.1013	1.68764		19.5325	21.065	92.7249		19.2525	21.345	90.1968	91.4608
110	Hongnong 5	22.9817	25.02	91.8532		22.865	24.9867	91.5088	91.681	0.243513		22.125	23.7	93.3544		22.4425	23.985	93.5689	93.4617	0.151651		20.3183	21.5234	94.401		20.1967	21.4635	94.0976	94.2493	0.214576		21.9625	23.595	93.0812		21.6125	23.645	91.4041	92.2426	1.18586		21.56	23.46	91.9011		21.52	23.5	91.5745	91.7378
111	Nonglinnuo 4	22.8367	26.85	85.0528		22.85	26.7	85.5805	85.3166	0.373184		21.3075	25.12	84.8229		21.0375	24.88	84.5559	84.6894	0.188785		26.0183	26.7529	97.2544		25.63	26.56	96.4983	96.8764	0.534634		27.23	28.675	94.9608		27.22	28.72	94.7772	94.869	0.129831		25.0325	26.345	95.018		25.0575	26.32	95.2033	95.1106
112	Xiangnuodao	23.16	24.9333	92.8877		23.5583	25.42	92.6764	92.782	0.149433		22.005	23.4325	93.908		21.94	23.2325	94.4367	94.1724	0.373804		20.4117	23.0482	88.5609		20.6117	23.1432	89.0616	88.8112	0.354085		19.745	22.7175	86.9154		19.6775	22.6375	86.9244	86.9199	0.00634811		21.0375	23.005	91.4475		21.1175	22.925	92.1156	91.7816
113	Lucaihong	21.725	23.2867	93.2937		21.775	23.295	93.475	93.3844	0.128173		22.2775	23.4875	94.8483		22.3075	23.455	95.1077	94.978	0.183374		19.77	22.0296	89.7429		19.88	22.0553	90.1369	89.9399	0.278622		21.3175	23.7175	89.8809		20.5625	23.675	86.8532	88.3671	2.14089		21.595	23.505	91.8741		21.655	23.445	92.3651	92.1196
114	Guanshanuo	17.08	17.905	95.3923		17.3367	17.92	96.7448	96.0686	0.956322		16.91	17.58	96.1889		16.6875	17.51	95.3027	95.7458	0.626615		17.4067	18.1856	95.7168		17.08	18.0218	94.7739	95.2453	0.666719		17.0375	18.515	92.02		17.025	18.4275	92.3891	92.2045	0.260999		17.0125	18.285	93.0407		17.0425	18.255	93.358	93.1994
115	Suyunuo	18.325	18.63	98.3629		18.3317	18.625	98.4251	98.394	0.0439823		18.265	18.915	96.5636		18.165	18.995	95.6304	96.097	0.659833		17.76	18.2476	97.3277		17.6333	17.7844	99.1506	98.2392	1.28903		17.97	18.925	94.9538		17.9375	19.0025	94.3955	94.6746	0.394771		20.1575	21.505	93.734		20.1925	21.47	94.0498	93.8919
116	Hongjiaozhan	19.5817	19.765	99.0724		19.4183	19.7567	98.2875	98.68	0.555034		18.1875	19.73	92.182		18.08	19.9	90.8543	91.5181	0.938815		18.52	19.7279	93.8772		18.5617	19.7521	93.9734	93.9253	0.0679788		17.275	18.93	91.2573		17.3025	18.905	91.5234	91.3903	0.188191		17.84	19.25	92.6753		17.915	19.175	93.4289	93.0521
117	Libanyihao	21.57	22.02	97.9564		21.6933	22.05	98.3825	98.1694	0.30127		21.755	22.72	95.7526		21.865	22.855	95.6683	95.7105	0.0596069		21.4133	22.3424	95.8416		21.7467	22.5027	96.6402	96.2409	0.564694		21.525	22.6975	94.8342		21.3475	22.675	94.1455	94.4899	0.486983		22.41	22.825	98.1818		22.445	22.79	98.4862	98.334
118	Kunnong 8	24.7433	27.5433	89.8342		24.8633	27.75	89.5976	89.7159	0.167304		24.3675	26.59	91.6416		24.275	26.8075	90.553	91.0973	0.769741		24.0017	26.0803	92.03		24	26.0816	92.0188	92.0244	0.00787142		24.345	26.94	90.3675		24.385	26.99	90.3483	90.3579	0.0135808		24.625	26.095	94.3667		24.59	26.13	94.1064	94.2366
119	Guihuahuang	22.905	25.3283	90.4323		22.76	25.5317	89.1442	89.7883	0.91084		20.495	22.3175	91.8338		20.37	22.305	91.3248	91.5793	0.35988		23.785	26.5263	89.6657		23.785	26.0402	91.3396	90.5026	1.18365		21.4125	23.785	90.0252		20.91	23.785	87.9125	88.9689	1.49389		22.3125	24.7325	90.2153		22.29	24.755	90.0424	90.1289
120	Xiangjingdao	21.5917	23.1767	93.1612		21.5283	23.3733	92.1064	92.6338	0.745882		21.1975	22.86	92.7275		21.4025	23.54	90.9197	91.8236	1.27828		20.895	23.9384	87.2866		21.6133	24.3405	88.7957	88.0411	1.06706		19	22.14	85.8175		19.2975	22.18	87.0041	86.4108	0.839005		18.7175	21.3325	87.7417		18.705	21.345	87.6318	87.6867
121	Huizao	23.875	25.9267	92.0867		23.645	25.92	91.223	91.6548	0.6107		21.3225	22.2675	95.7561		21.3	22.265	95.6658	95.711	0.0638543		22.8075	24.5075	93.0634		22.4783	24.3414	92.3461	92.7047	0.507184		20.565	22.8075	90.1677		20.565	22.84	90.0394	90.1036	0.0907242		19.1075	20.66	92.4855		18.9875	20.78	91.3739	91.9297
122	Yingtoudao	25.9017	26.735	96.883		25.825	26.5417	97.2998	97.0914	0.294761		24.13	25.4475	94.8227		24.125	25.47	94.7193	94.771	0.0731124		24.8717	26.1935	94.9537		23.6017	25.5738	92.2886	93.6212	1.88455		22.9475	25.4625	90.1227		23.1975	25.555	90.7748	90.4488	0.461083		24.4125	26.005	93.8762		24.4225	25.995	93.9508	93.9135
123	Dazhongdao	23.5283	26.0433	90.343		23.8083	26.1933	90.8946	90.6188	0.390048		22.2225	24.7825	89.6701		22.2075	24.7675	89.6639	89.667	0.00442373		23.4117	27.3876	85.4828		23.755	27.6515	85.9086	85.6957	0.301144		20.62	24.9475	82.6536		21.1275	24.935	84.7303	83.6919	1.46847		22.68	23.76	95.4545		22.645	23.795	95.1671	95.3108
124	Wanzhongqiu	23.3433	24.05	97.0617		22.9467	23.885	96.0715	96.5666	0.700194		19.395	20.54	94.4255		19.4925	20.77	93.8493	94.1374	0.407442		22.555	25.0674	89.9774		22.6775	24.9988	90.7142	90.3458	0.521013		20.1175	22.555	89.1931		19.7825	22.6775	87.234	88.2136	1.38525		19.54	21.065	92.7605		19.55	21.055	92.8521	92.8063
125	Fengjingdao	22.6967	26.17	86.7278		22.8967	26.17	87.492	87.1099	0.540395		20.41	23.7125	86.0727		20.6225	23.7675	86.7676	86.4202	0.491367		24.015	26.9677	89.0509		24.1	26.3322	91.5229	90.2869	1.74793		21.59	24.015	89.9021		21.3425	24.1	88.5581	89.2301	0.950389		21.26	23.625	89.9894		21.2	23.685	89.5081	89.7488
126	Lvzhong	21.165	23.7817	88.9971		21.41	23.87	89.6942	89.3457	0.492889		20.4925	23.1675	88.4537		20.6575	23.0225	89.7274	89.0905	0.900704		23.2267	24.6604	94.1861		23.1383	24.5932	94.0841	94.1351	0.0721506		21.7325	23.5075	92.4492		21.4325	23.4525	91.3868	91.918	0.751211		20.4475	22.845	89.5054		20.5175	22.775	90.0878	89.7966
127	Cuganlizhihong	22.985	24.1583	95.1432		23.0583	24.3683	94.6242	94.8837	0.366976		23.95	25.495	93.94		23.78	25.6	92.8906	93.4153	0.742012		25.295	28.1847	89.7473		25.6283	28.3098	90.5283	90.1378	0.55223		22.985	25.8575	88.891		22.6625	25.8225	87.7626	88.3268	0.797919		23.4025	25.985	90.0616		23.3875	26	89.9519	90.0067
128	Chiguwandao	22.1217	23.985	92.2313		21.685	24.045	90.1851	91.2082	1.44687		22.305	24.9025	89.5693		22.2675	24.9125	89.3828	89.4761	0.131862		23.885	25.5703	93.4093		24.0233	25.6064	93.8176	93.6135	0.288712		23.81	25.615	92.9533		23.21	25.555	90.8237	91.8885	1.50588		22.49	24.96	90.1042		22.57	24.88	90.7154	90.4098
129	Jiaobaiyeqing	17.7233	17.9683	98.6365		17.8217	17.9217	99.442	99.0393	0.569593		17.4425	18.335	95.1323		17.1175	18.315	93.4616	94.297	1.1813		17.2883	19.3063	89.5474		17.2683	19.2887	89.5255	89.5365	0.0155122		20.46	23.3075	87.7829		20.6225	23.26	88.6608	88.2218	0.620761		17.72	18.245	97.1225		17.53	18.435	95.0909	96.1067
130	Chiguhong	20.975	21.5683	97.2491		21.1267	21.3817	98.8074	98.0282	1.10191		20.385	20.5175	99.3542		20.3425	20.405	99.6937	99.524	0.240058		20.9983	21.1179	99.4336		20.655	20.9374	98.6512	99.0424	0.553223		20.585	21.2575	96.8364		20.2	21.09	95.78	96.3082	0.747002		21.965	22.405	98.0362		22.01	22.36	98.4347	98.2354
131	Baidiegu	20.9633	22.8017	91.9377		21.215	23.0133	92.1857	92.0617	0.175338		20.945	22.805	91.8439		20.9175	22.8875	91.3927	91.6183	0.319055		21.7133	23.883	90.9155		21.9033	23.9474	91.4645	91.19	0.388156		20.7075	23.055	89.8178		20.365	22.97	88.6591	89.2385	0.819329		22.235	23.845	93.2481		22.3	23.78	93.7763	93.5122
132	Wangjiadao	23.4017	24.815	94.3045		23.515	24.66	95.3569	94.8307	0.744112		24.3125	25.9375	93.7349		24.2775	25.875	93.8261	93.7805	0.0644508		23.035	24.7022	93.2509		22.5167	24.4533	92.0804	92.6656	0.827656		22.5325	25.085	89.8246		22.735	25.0575	90.7313	90.278	0.641149		23.7225	25.31	93.7278		23.7525	25.28	93.9577	93.8427
133	Jiangyinzhong	26.345	27.1075	97.1871		26.1183	27.1425	96.2267	96.7069	0.67912		25.055	25.43	98.5254		25.0775	25.6575	97.7395	98.1324	0.555723		25.44	27.8435	91.3677		25.4325	27.7103	91.78	91.5739	0.291564		22.8175	25.44	89.6914		22.8	25.4325	89.6491	89.6703	0.0299529		22.6975	24.275	93.5015		22.7575	24.215	93.981	93.7413
134	Eyingbaijingdao	20.6033	22.4125	91.9279		20.9967	22.8325	91.9596	91.9437	0.0224103		20.7775	22.4125	92.705		20.8075	22.1775	93.8226	93.2638	0.790265		20.9283	22.0889	94.7459		20.875	21.9915	94.923	94.8345	0.125239		22.11	22.7275	97.283		22.065	22.715	97.1385	97.2107	0.102228		20.955	22.805	91.8877		20.975	22.785	92.0562	91.972
135	Tiekewanguangtou	22.9483	24.125	95.1226		23.1817	24.1283	96.0765	95.5996	0.674516		20.785	22.2175	93.5524		21.025	22.41	93.8197	93.6861	0.18904		22.6883	26.4727	85.7048		22.625	26.4306	85.6015	85.6531	0.0730522		18.9625	22.865	82.9324		18.92	22.875	82.7104	82.8214	0.157011		20.8525	23.33	89.3806		20.8925	23.29	89.7059	89.5433
136	Dadaosuitou	22.2783	22.8883	97.3349		22.13	22.835	96.9126	97.1238	0.298578		19.965	20.7375	96.2749		19.745	20.8925	94.5076	95.3912	1.24965		20.83	22.527	92.4669		20.96	22.4607	93.3185	92.8927	0.602211		18.9875	20.83	91.1546		18.9925	20.96	90.6131	90.8838	0.382907		19.1	20.065	95.1906		19.06	20.105	94.8023	94.9965
137	Aibaidao	23.3533	24.12	96.8214		23.2617	24.4117	95.2891	96.0553	1.08351		22.6975	23.4975	96.5954		22.625	23.385	96.7501	96.6727	0.109369		23.4817	25.6748	91.4579		23.2183	25.5004	91.0508	91.2544	0.287851		21.2325	23.6825	89.6548		20.935	23.82	87.8883	88.7716	1.24909		21.5275	22.905	93.986		21.5875	22.845	94.4955	94.2408
138	Jingnuo 330	21.4833	21.615	99.3909		21.4217	21.7375	98.5471	98.969	0.596655		21.1375	23.1	91.5043		21.3475	22.94	93.058	92.2812	1.0986		18.63	21.4019	87.0482		18.88	21.5221	87.7237	87.3859	0.477661		17.6675	20.68	85.4328		17.635	20.7	85.1932	85.313	0.169386		19.7975	22.34	88.6191		19.8425	22.295	88.9998	88.8094
139	Fuyu 3	21.0067	21.2417	98.8937		21.2117	21.4433	98.9196	98.9067	0.018349		20.7925	20.9525	99.2364		20.8075	20.8975	99.5693	99.4028	0.235437		20.2	20.801	97.1108		20.21	20.6632	97.8067	97.4588	0.492036		19.3375	20.2	95.7302		19.205	20.21	95.0272	95.3787	0.497085		19.2425	20.5975	93.4215		19.235	20.605	93.3511	93.3863
140	Jijiaohong	23.7983	25.3883	93.7373		23.985	25.5067	94.0342	93.8858	0.209981		21.5325	23.5825	91.3071		21.3275	23.65	90.1797	90.7434	0.797199		21.825	25.9494	84.1059		22.025	25.5546	86.188	85.1469	1.47227		18.245	21.825	83.5968		18.2875	22.025	83.0306	83.3137	0.400325		21.1875	22.2175	95.364		21.06	22.345	94.2493	94.8066
141	Huakenuo	21.0183	23.5033	89.427		20.895	23.7517	87.9728	88.6999	1.02832		22.06	24.72	89.2395		21.4125	24.28	88.1899	88.7147	0.742189		22.0467	25.9449	84.9748		22.27	26.0037	85.6416	85.3082	0.471487		18.4175	22.17	83.074		18.34	22.27	82.3529	82.7135	0.509847		20.2775	22.99	88.2014		20.2625	23.005	88.0787	88.14
142	Maozitou	26.7	28.6867	93.0746		26.7833	28.515	93.9272	93.5009	0.602861		26.5425	28.7025	92.4745		26.5325	28.665	92.5606	92.5176	0.0608754		27.1817	27.79	97.811		27.4283	27.9117	98.2683	98.0397	0.323375		27.1575	28.0775	96.7234		27.1025	28.14	96.3131	96.5182	0.29011		27.1175	27.6175	98.1896		26.96	27.775	97.0657	97.6276
143	Datougui	26.9067	27.985	96.1467		27.1067	27.8675	97.2698	96.7083	0.794133		25.5425	27.185	93.9581		25.5025	27.1825	93.8196	93.8888	0.0979428		25.06	27.5741	90.8825		25.39	27.7128	91.6183	91.2504	0.520285		23.23	25.8175	89.9777		22.9975	25.815	89.0858	89.5318	0.630687		24.2075	26.18	92.4656		24.1575	26.23	92.0987	92.2822
144	Zaoxiaobaidao	26.6033	28.94	91.9258		27.41	28.955	94.6641	93.295	1.93628		26.485	28.0525	94.4123		26.48	27.99	94.6052	94.5087	0.136439		24.9083	27.9536	89.106		24.9983	28.0169	89.226	89.166	0.0848383		23.2675	26.69	87.1768		23.475	26.835	87.479	87.3279	0.213683		22.7025	25.34	89.5916		22.6975	25.345	89.5542	89.5729
145	Zhonghua 3	23.0933	25.3417	91.1279		23.0017	25.1483	91.464	91.2959	0.237632		23.4025	25.485	91.8285		23.3875	25.48	91.7877	91.8081	0.0288853		22.775	24.3036	93.7106		22.7117	24.2751	93.5594	93.635	0.106915		20.88	22.84	91.4186		20.9725	22.9675	91.3138	91.3662	0.0740701		21.035	22.0825	95.2564		21.0125	22.105	95.0577	95.1571
146	Wanjingnuo	20.14	22.1175	91.0591		19.4767	21.76	89.5067	90.2829	1.0977		21.0025	22.28	94.2662		20.695	22.2	93.2207	93.7434	0.739236		17.5483	19.6742	89.1945		17.9367	19.8747	90.2487	89.7216	0.745476		18.6525	21.1	88.4005		18.7275	21.25	88.1294	88.2649	0.19167		20.2325	20.55	98.455		20.1675	20.615	97.8293	98.1421
147	C418	21.6517	23.335	92.7862		21.895	23.445	93.3888	93.0875	0.426069		19.4975	20.9975	92.8563		19.4375	21.15	91.9031	92.3797	0.674028		21.3533	22.633	94.346		21.3867	22.6623	94.371	94.3585	0.0177265		21.455	23.4	91.688		21.8125	23.425	93.1163	92.4022	1.00996		21.5825	23.64	91.2965		21.6175	23.605	91.5802	91.4384
148	Fuxiang 1	19.1733	19.5883	97.8814		19.1833	19.6617	97.5672	97.7243	0.222183		19.33	20.1475	95.9424		19.33	20.13	96.0258	95.9841	0.058978		18.9683	19.4831	97.3578		19.2817	19.6381	98.1852	97.7715	0.585071		18.6925	19.495	95.8836		18.675	19.56	95.4755	95.6795	0.28857		19.7925	20.825	95.042		19.7325	20.885	94.4817	94.7619
149	Yue 1	21.24	23.46	90.5371		21.1267	22.9867	91.9084	91.2227	0.969633		19.945	21.6425	92.1566		19.6225	21.6	90.8449	91.5008	0.927532		19.4383	20.4536	95.036		19.455	20.4609	95.084	95.06	0.0339152		20.635	22.2225	92.8563		20.6625	22.1775	93.1688	93.0125	0.220909		21.27	21.855	97.3233		21.31	21.815	97.6851	97.5042
150	Yue 2	20.6533	21.155	97.6286		20.8917	21.44	97.4425	97.5355	0.13162		21.2	21.7575	97.4377		20.825	21.7225	95.8683	96.653	1.10968		20.6667	21.5883	95.7308		20.4333	21.4594	95.2185	95.4747	0.362236		19.6825	21.115	93.2157		19.45	21.015	92.5529	92.8843	0.46866		19.91	21.265	93.628		19.86	21.315	93.1738	93.4009
151	Yue 3	19.9417	21.8317	91.3429		20.225	21.9417	92.1762	91.7595	0.589285		19.4775	21.1275	92.1903		19.4725	21.09	92.3305	92.2604	0.099147		20.18	22.0325	91.5919		19.9133	21.8955	90.9472	91.2695	0.455926		19.43	21.815	89.0672		19.4	21.92	88.5036	88.7854	0.398459		21.25	22.845	93.0182		21.32	22.775	93.6114	93.3148
152	Yue 4	22.3367	22.6883	98.45		22.145	22.3183	99.2234	98.8367	0.54684		18.565	19.1375	97.0085		18.55	19.1125	97.0569	97.0327	0.0342302		19.6783	20.0497	98.1476		19.7233	20.0517	98.3624	98.255	0.151854		19.335	19.92	97.0633		18.7875	19.8475	94.6593	95.8613	1.69987		20.72	22.255	93.1027		20.76	22.215	93.4504	93.2765
153	Yue 5	17.4067	17.5525	99.1692		17.3133	17.615	98.2874	98.7283	0.623466		17.245	17.63	97.8162		17.265	17.6675	97.7218	97.769	0.0667627		16.2783	16.8515	96.5985		16.2783	16.8536	96.5869	96.5927	0.00815341		16.575	17.6675	93.8163		16.6425	17.72	93.9193	93.8678	0.0728114		18.3925	18.505	99.3921		18.4225	18.475	99.7158	99.5539
154	Yue 6	23.8983	24.1233	99.0673		23.67	24.17	97.9313	98.4993	0.803254		21.6025	22.4975	96.0218		21.6125	22.375	96.5922	96.307	0.403333		21.96	22.9467	95.6999		21.615	22.777	94.8984	95.2991	0.566733		20.3575	21.96	92.7026		20.4375	22.06	92.6451	92.6739	0.0407168		20.6675	21.83	94.6748		20.78	21.7175	95.6832	95.179
155	Yue 7	22.005	22.3925	98.2695		21.96	22.4725	97.7194	97.9945	0.388962		21.225	21.4975	98.7324		21.4725	21.57	99.548	99.1402	0.576697		21.2067	22.0699	96.0886		21.0967	22.0192	95.8102	95.9494	0.196839		20.9175	22.39	93.4234		21.035	22.395	93.9272	93.6753	0.356249		21.0125	22.47	93.5136		21.0675	22.415	93.9884	93.751
156	Yue 8	21.5783	23.415	92.156		21.5333	23.27	92.5369	92.3465	0.269309		22.025	23.6925	92.9619		22.05	23.675	93.1362	93.0491	0.123257		21.08	22.8653	92.1922		21.195	22.9325	92.4234	92.3078	0.163511		20.4975	22.775	90		20.63	22.75	90.6813	90.3407	0.481765		27.9525	29.505	94.7382		28.13	29.8275	94.3089	94.5236
157	Yue 9	27.0067	27.37	98.6725		26.8683	27.2725	98.518	98.5953	0.109226		27.3575	28.08	97.427		27.3075	28.1	97.1797	97.3034	0.174853		25.075	26.1175	96.0084		24.85	26.0214	95.4984	95.7534	0.360596		26.82	28.28	94.8373		26.73	28.72	93.071	93.9542	1.24897		25.2375	27.28	92.5128		25.235	27.2825	92.4952	92.504
158	Yue 10	18.875	21.0517	89.6604		18.7767	21.265	88.2985	88.9794	0.963011		18.6125	20.755	89.6772		18.465	20.7525	88.9772	89.3272	0.494943		17.7867	19.4196	91.5912		18.78	19.9034	94.3559	92.9736	1.95493		19.0725	20.59	92.6299		18.7525	20.505	91.4533	92.0416	0.831991		27.5125	30	91.7083		27.6725	29.84	92.7363	92.2223
159	Yue 11	19.125	21.3125	89.7361		19.3833	21.5925	89.7688	89.7524	0.0231603		18.8275	20.845	90.3214		18.7475	20.7	90.5676	90.4445	0.174099		18.3317	20.245	90.5493		18.6883	20.4384	91.4372	90.9932	0.627886		18.6075	20.955	88.7974		18.865	21.0075	89.8013	89.2993	0.709821		18.335	20.535	89.2866		18.825	20.545	91.6281	90.4574
160	Yue 12	19.0017	19.545	97.2201		18.6667	19.5375	95.5428	96.3814	1.18605		19.5325	20.58	94.9101		19.555	20.57	95.0656	94.9879	0.109971		19.6783	20.6031	95.5115		19.735	20.6188	95.7136	95.6125	0.142916		18.6925	19.905	93.9086		18.575	20.0625	92.5857	93.2471	0.935429		20.705	21.31	97.161		20.735	21.28	97.4389	97.2999
161	Yue 13	23.5967	25.95	90.9313		23.8217	26.1767	91.0034	90.9674	0.0510249		24.2875	26.2725	92.4446		24.305	26.19	92.8026	92.6236	0.253162		24.4717	26.0236	94.0365		24.6233	26.1378	94.2057	94.1211	0.119611		23.92	26.32	90.8815		23.72	25.55	92.8376	91.8595	1.38318		19.9825	21.45	93.1585		20.0075	21.425	93.3839	93.2712
162	Yue 14	18.3433	19.2575	95.2529		18.0833	19.1	94.6771	94.965	0.407148		17.9975	19.21	93.6882		17.9875	19.455	92.457	93.0726	0.870612		17.445	18.7718	92.9318		17.93	19.0262	94.2386	93.5852	0.924021		17.205	18.8625	91.2127		17.3825	18.8475	92.2271	91.7199	0.717262		22.9975	23.945	96.043		23.1775	23.765	97.5279	96.7854
163	Yue 15	21.355	22.4733	95.0237		20.9967	22.3883	93.784	94.4038	0.876648		21.605	22.06	97.9374		21.6	22.0875	97.7929	97.8652	0.102229		21.1217	23.0759	91.5314		21.3833	23.184	92.233	91.8822	0.496117		21.05	23.19	90.7719		20.7075	23.135	89.5072	90.1396	0.894239		19.69	20.06	98.1555		19.47	20.28	96.0059	97.0807
164	Yue 16	19.8383	20.1417	98.494		19.935	19.9533	99.9081	99.2011	0.999933		20.8875	21.445	97.4003		20.4975	21.435	95.6263	96.5133	1.25442		18.79	20.8204	90.2482		19.1817	20.9951	91.3628	90.8055	0.788128		19.47	21.7125	89.6718		19.11	21.5275	88.7702	89.221	0.637577		19.725	21.495	91.7655		19.615	21.605	90.7892	91.2773
165	Yue 17	21.1083	21.8275	96.7052		21.105	21.9775	96.03	96.3676	0.477436		19.2425	20.5225	93.7629		19.21	20.49	93.7531	93.758	0.0069953		17.88	19.6617	90.9383		17.93	19.6876	91.0726	91.0055	0.0949987		18.5525	20.8575	88.9488		18.5725	20.86	89.034	88.9914	0.0602576		25.1825	25.73	97.8721		25.0975	25.815	97.2206	97.5464
166	Yue 18	16.5033	16.9067	97.6144		16.8067	16.9583	99.1057	98.36	1.05451		17.22	18.105	95.1118		17.055	18.1175	94.1355	94.6237	0.690379		15.4217	16.7906	91.8471		16.13	17.1429	94.0917	92.9694	1.58714		16.1225	17.6275	91.4622		16.0825	17.6025	91.3649	91.4135	0.0688305		17.27	18.105	95.388		17.235	18.14	95.011	95.1995
167	Yue 19	22.18	22.9183	96.7784		22.0133	22.61	97.361	97.0697	0.411984		23.225	24.565	94.5451		23.1325	24.56	94.1877	94.3664	0.252706		23.4683	24.5723	95.5072		24.0183	24.85	96.6534	96.0803	0.810446		23.71	25.115	94.4057		23.77	25.01	95.042	94.7239	0.449896		22.5375	23.155	97.3332		22.6225	23.07	98.0603	97.6967
168	Yue 20	18.1783	18.515	98.1817		17.7883	18.075	98.414	98.2978	0.164304		18.88	19.3025	97.8112		18.845	19.56	96.3446	97.0779	1.03703		18.3483	18.754	97.837		18.1233	18.6384	97.2367	97.5369	0.424513		17.7675	18.77	94.659		17.6625	18.67	94.6036	94.6313	0.0391653		17.9075	18.96	94.4488		18.1825	18.885	96.2801	95.3645
169	Yue 21	23.9517	24.12	99.3021		24.4933	24.7833	98.8299	99.066	0.333925		24.8525	25.97	95.697		24.7925	26.01	95.3191	95.508	0.26718		24.545	25.7498	95.3211		24.4567	25.7037	95.1483	95.2347	0.122143		24.1925	25.485	94.9284		24.2575	26.445	91.7281	93.3283	2.26294		23.27	25.015	93.0242		23.5	24.785	94.8154	93.9198
170	Yue 22	26.0733	26.435	98.6319		26.37	26.6175	99.0702	98.851	0.309922		25.5725	26.1	97.9789		25.54	26.125	97.7608	97.8698	0.154264		27.0125	28.6059	94.4297		26.8	28.2713	94.7959	94.6128	0.258915		24.9525	27.0125	92.3739		25.07	26.8	93.5448	92.9593	0.827934		25.9575	26.645	97.4198		26.0175	26.585	97.8653	97.6426
171	Yue 23	21.6167	21.795	99.1818		21.4167	21.8275	98.1178	98.6498	0.752328		21.04	22.3	94.3498		21.1825	22.1575	95.5997	94.9747	0.883819		20.6233	21.7886	94.6519		21.2533	22.1023	96.159	95.4054	1.06568		20.86	22.2075	93.9322		20.8125	22.1375	94.0147	93.9735	0.0583016		22.2725	23.125	96.3135		22.1425	23.255	95.2161	95.7648
172	Yue 24	24.01	24.5275	97.8901		24.0833	25.07	96.0644	96.9772	1.29101		22.45	23.5425	95.3595		22.1525	23.6	93.8665	94.613	1.05566		24.935	27.0354	92.2309		24.8367	26.9847	92.04	92.1354	0.135019		24.54	26.895	91.2437		24.4325	26.345	92.7406	91.9921	1.05842		24.28	25.615	94.7882		24.185	25.71	94.0685	94.4283
173	Yue 25	21.855	23.0175	94.9495		21.815	22.8625	95.4183	95.1839	0.331468		22.3775	23.73	94.3005		22.4875	23.6725	94.9942	94.6473	0.49054		21.5883	22.5105	95.9034		21.3183	22.3711	95.2942	95.5988	0.430772		21.0775	22.65	93.0574		20.9475	22.4625	93.2554	93.1564	0.140029		21.7925	22.98	94.8325		21.8775	22.895	95.5558	95.1941
174	Yue 26	20.8733	22.03	94.7496		20.98	22.04	95.1906	94.9701	0.311819		22.35	23.3675	95.6457		22.275	23.3	95.6009	95.6233	0.0316807		21.9633	22.5926	97.2147		21.9283	22.5731	97.1438	97.1792	0.0501138		21.3675	22.49	95.0089		21.3	22.4375	94.9304	94.9696	0.0555296		22.22	23.435	94.8154		22.35	23.305	95.9022	95.3588
175	Yue 27	21.5483	21.78	98.9363		21.3117	21.55	98.894	98.9152	0.0299023		21.6275	22.265	97.1368		21.6275	22.395	96.5729	96.8548	0.398713		20.62	21.7115	94.9727		20.905	21.8522	95.6653	95.319	0.489792		20.2375	21.585	93.7572		20.2575	21.76	93.0951	93.4262	0.468183		21.4025	22.005	97.262		21.4475	21.96	97.6662	97.4641
176	Yue 28	20.5133	21.725	94.4227		20.5917	21.83	94.3274	94.375	0.0674084		22.2675	23.0025	96.8047		22.24	23	96.6957	96.7502	0.077105		21.31	22.1947	96.0139		21.2167	22.1395	95.8318	95.9229	0.12873		21.0125	22.3625	93.9631		20.7925	22.275	93.3446	93.6538	0.437382		22.31	24.46	91.2101		22.69	24.33	93.2594	92.2347
177	Yue 29	15.8267	16.255	97.3649		15.6667	16.2025	96.6929	97.0289	0.475187		17.6175	17.9925	97.9158		17.6625	18.04	97.9074	97.9116	0.0059187		16.2	16.5082	98.1328		16.2883	16.5341	98.5134	98.3231	0.269078		15.4075	16.485	93.4638		15.5325	16.485	94.222	93.8429	0.536174		15.3375	15.985	95.9493		15.3775	15.945	96.4409	96.1951
YY	Yuanyang
XY	Xingyang
NJ	Nanjing
A	The average thousand grain weight of fertilized grain
B	The average thousand grain weight of full grain
GP	Grain plumpness
[truncated: 9 more columns]
