# Supplementary material for: Identification of putative markers linked to grain plumpness in rice (Oryza sativa L.) via association mapping
Source: BMC Genet. 2017 Oct 12;18:89. doi: 10.1186/s12863-017-0559-6 (PMC5639755; doi:10.1186/s12863-017-0559-6)
Supplement: Supplementary file 10 — Genotypes of 177 rice accessions with 261 SSR markers on 12 chromosomes. (XLSX 244 kb) [file 12863_2017_559_MOESM10_ESM.xlsx]

## Sheet: Sheet1
Table S7. Genotypes of 177 rice accessions with 261 SSR markers on 12 chromosomes.
No.	Variety name	RM84	RM283	RM3453	RM1	RM259	RM583	RM490	RM8095	RM140	RM562	RM9	RM129	RM5	RM1231	RM128	RM297	RM246	RM212	RM5389	RM486	RM265	RM3482	RM6831	RM14	RM1-003	RM5340	RM7288	RM5356	RM1358	RM1313	RM324	RM327	RM301	RM300	RM262	RM5427	RM3688	RM183	RM5804	RM106	RM6361	RM573	RM450	RM7598	RM263	RM112	RM525	RM213
1	Yazihuang	110	165	140	80	215	190	100	120	265	255	9	105	115	175	160	175	110	120	130	105	110	80	195	255	165	155	210	155	170	100	175	210	155	135	140	145	105	120	155	285	190	205	140	100	160	115	135	130
2	Hongmangshajing	110	165	140	80	170	190	100	120	265	235	140	105	110	180	160	175	100	120	125	110	110	90	195	205	140	155	205	145	170	80	175	210	155	105	150	120	105	120	155	275	190	200	135	100	9	115	110	145
3	Guozinuo	110	150	145	80	215	190	100	120	265	220	9	105	115	180	155	175	100	120	125	105	110	90	195	255	140	155	210	155	170	100	140	210	155	135	150	145	110	120	155	280	190	200	130	100	160	115	135	130
4	Wumangzaodao	115	150	145	90	215	190	100	120	265	220	190	105	115	175	160	180	110	120	130	100	105	90	195	255	160	160	210	155	170	90	140	9	155	135	140	145	105	120	155	275	195	200	140	100	160	115	145	145
5	Sanbailitou	110	150	145	9	215	190	100	120	265	220	9	105	115	175	155	175	100	120	130	105	110	90	195	255	155	160	210	155	170	100	140	210	9	135	140	145	105	120	155	275	190	200	140	100	160	115	135	130
6	Cuyingwanyangdao	110	150	145	9	215	190	100	120	265	220	9	105	115	180	160	175	100	120	125	105	105	90	195	255	160	160	210	155	170	95	140	210	155	135	150	145	100	120	155	280	190	200	135	100	9	115	135	130
7	Qiaobinghuang	110	150	145	9	215	190	100	120	265	220	130	105	115	175	155	180	100	120	125	105	110	90	195	255	155	160	210	155	170	95	140	210	155	135	140	145	100	120	155	280	190	205	145	100	9	115	135	130
8	Tieganqing	110	150	145	80	215	190	100	125	265	235	9	105	120	180	160	180	100	120	125	105	110	80	195	255	155	160	210	155	170	95	140	210	155	135	140	145	100	120	155	285	190	210	145	100	160	115	135	130
9	Baoxingtaihuqing	120	165	160	90	170	190	100	125	265	235	9	105	115	175	160	150	115	120	110	105	110	80	195	255	135	160	210	145	170	80	140	9	155	105	140	145	100	120	155	285	190	210	145	100	175	115	110	145
10	Jiangfeng 4	120	165	155	80	215	190	100	125	265	255	180	105	115	180	160	175	110	120	120	100	110	90	195	255	155	160	210	155	170	90	140	210	155	135	140	145	100	120	160	280	190	215	150	100	160	115	135	130
11	Aizhongluohanhuang	120	150	145	80	215	190	100	125	265	235	130	105	120	180	160	150	100	120	125	105	110	90	195	255	135	160	210	155	170	95	140	210	155	135	140	145	105	9	155	280	190	220	150	100	160	115	135	130
12	Bodao	120	150	145	80	215	190	100	125	265	235	130	105	120	180	160	175	110	120	125	105	110	90	195	255	155	160	210	155	170	95	140	210	155	135	140	145	110	120	155	280	190	220	150	100	160	115	135	130
13	Wanmuxiqiu	120	150	145	80	215	190	100	125	265	235	185	105	120	185	165	150	100	120	125	105	110	90	195	255	160	160	210	155	170	100	140	210	155	135	150	145	110	120	155	280	190	225	150	100	160	115	135	130
14	Huangsanshi	120	150	145	9	215	190	100	125	265	235	185	105	120	185	165	175	100	120	125	105	110	90	195	255	135	160	210	155	170	95	140	210	155	135	140	145	110	9	155	280	190	225	155	100	9	115	135	130
15	Erheidao	115	150	145	9	215	180	100	125	265	270	185	105	120	180	160	175	100	120	125	105	110	9	195	255	160	160	210	155	170	100	140	210	155	135	140	145	110	195	155	280	190	230	155	100	160	115	135	130
16	Zaoguangtou	115	150	145	80	215	180	100	125	265	270	185	105	120	180	165	175	100	120	130	105	110	90	195	255	160	160	210	155	170	95	140	210	155	135	140	145	105	120	160	280	190	235	150	100	160	115	140	130
17	Suzhouqing	115	150	145	9	215	190	100	125	265	255	130	105	120	180	165	175	100	120	130	105	110	90	195	255	160	160	210	155	170	100	140	210	155	135	140	145	100	120	155	280	190	240	150	100	160	115	135	130
18	Wanluli	115	150	150	9	215	190	100	125	265	270	130	105	120	180	165	175	110	120	130	105	105	90	195	255	160	160	210	155	170	100	140	210	155	135	140	145	100	120	155	275	190	240	155	100	160	115	135	130
19	Wanbaguo	115	150	150	9	215	190	100	125	265	235	130	105	120	185	170	175	110	120	130	105	110	80	195	255	160	155	210	155	170	100	140	210	155	135	140	145	105	120	160	275	190	240	155	100	160	115	135	130
20	Ebusinuodao	120	165	150	90	215	180	100	125	265	255	190	105	120	180	170	175	110	120	130	105	110	90	195	255	135	160	210	155	155	100	140	210	155	135	140	145	110	120	155	275	190	240	150	100	175	115	135	130
21	Laodiegu	115	150	150	80	215	180	100	125	265	255	190	105	120	180	170	175	100	120	130	105	110	80	195	255	160	155	210	155	170	100	140	210	155	135	140	145	105	120	155	275	190	240	155	100	160	115	135	130
22	Luohanhuang	110	150	150	80	215	190	100	125	265	270	140	105	120	185	165	175	110	120	130	105	110	90	195	255	160	155	210	155	170	100	140	210	155	135	140	145	100	195	155	275	190	240	150	100	9	115	135	130
23	Longgouzhong	115	150	150	9	215	180	100	125	265	235	190	105	120	185	170	175	100	120	130	105	110	80	195	255	160	155	210	155	170	105	140	210	155	135	140	145	105	120	155	280	190	245	155	90	160	115	135	130
24	Shiluqing	110	150	150	9	9	180	100	125	265	235	190	105	120	185	170	175	100	120	130	105	110	90	195	255	135	155	210	155	170	100	140	210	155	135	140	145	100	120	155	275	190	240	155	90	160	115	135	130
25	Ligengqing	110	150	150	80	215	180	100	125	265	255	140	105	120	185	170	175	100	120	130	105	110	90	195	255	160	155	210	155	170	105	140	210	155	135	140	145	100	195	155	270	190	240	155	100	160	115	135	130
26	Laolaihong	115	150	145	9	215	180	100	125	265	235	140	105	120	185	170	175	110	120	130	105	110	90	195	255	160	160	210	155	155	105	140	210	155	135	140	145	95	120	155	265	190	235	150	100	175	115	135	130
27	Erlibie	110	150	150	9	215	190	100	125	265	270	140	105	120	185	165	185	100	120	130	105	110	90	195	255	135	155	210	155	170	105	140	210	155	135	140	145	95	120	160	265	190	235	155	100	160	115	135	130
28	Jinguhuang	115	150	150	9	215	180	100	125	265	235	200	105	120	185	165	175	100	120	130	105	110	105	195	255	160	155	210	155	170	100	140	210	155	135	140	145	95	120	155	275	190	235	150	100	160	115	135	130
29	Zaoshirihuangdao	110	150	150	9	215	190	100	125	265	235	190	105	120	185	170	175	100	120	130	105	110	105	195	255	135	155	210	155	170	100	140	210	155	135	140	145	100	120	160	285	190	235	150	100	9	115	135	130
30	Nantouzhong	110	150	150	9	215	190	100	125	265	235	190	105	125	180	165	180	100	120	140	105	110	105	195	255	135	160	210	155	170	105	140	210	155	135	140	145	100	120	155	295	190	230	150	100	160	115	135	130
31	Kongqueqing	110	155	150	80	215	180	100	125	265	235	130	105	115	180	160	180	110	120	135	100	110	100	190	255	155	145	210	155	170	100	140	210	170	140	150	145	105	125	160	290	190	200	135	100	170	130	135	130
32	Kaiqing	115	150	145	100	190	180	100	125	265	235	9	105	115	180	165	180	90	120	135	110	110	100	190	255	140	145	210	155	170	100	140	210	170	140	150	120	105	125	160	290	190	200	130	100	170	130	135	9
33	Wuqiang	110	155	155	80	190	190	100	125	265	225	140	105	115	180	175	180	110	120	130	110	110	90	190	250	160	160	210	155	155	100	140	210	145	140	150	150	100	125	160	290	195	205	145	100	170	130	135	130
34	Wuyujing 3	110	165	160	85	190	190	100	125	265	260	140	105	120	180	180	180	110	120	130	110	110	90	190	250	160	165	210	155	155	100	140	210	145	140	150	150	95	125	160	290	195	205	145	100	170	130	135	145
35	Xiushui 04	110	165	160	85	215	190	100	125	265	260	140	105	120	180	180	180	100	120	130	110	110	90	190	250	160	165	210	150	155	100	140	210	145	140	9	145	95	125	160	290	195	205	145	100	170	130	135	130
36	Zhendao 88	110	155	160	85	215	160	100	125	265	260	140	105	120	180	180	180	100	120	130	110	110	100	190	250	160	165	210	150	175	100	140	210	145	85	9	145	95	9	160	290	195	205	145	100	170	130	135	130
37	Zhendao 6	110	165	160	85	215	190	100	125	265	260	140	105	120	185	180	180	110	120	130	110	110	90	190	250	165	165	210	155	155	100	140	210	145	140	150	145	95	9	160	290	195	205	145	100	170	130	135	130
38	ACTaijing16xuandi	110	150	150	85	215	190	100	125	265	260	140	105	120	185	185	9	110	120	135	120	110	90	190	250	155	165	210	155	175	100	140	210	145	140	150	145	100	125	160	290	195	210	150	110	170	130	135	130
39	Taijing16xuanzi	110	150	150	9	215	190	95	125	270	260	100	105	120	190	185	9	110	135	135	120	110	90	190	250	140	165	210	155	175	100	140	210	145	140	150	120	95	125	160	290	195	210	150	110	170	130	135	130
40	Diantun502xuanzao	110	150	150	9	215	190	95	125	270	225	100	105	120	185	180	145	120	135	135	125	110	80	190	285	140	170	210	155	175	100	140	210	145	140	160	120	110	125	160	285	195	210	150	110	190	130	110	145
41	H35( 6435)	110	165	160	9	215	160	100	125	265	260	140	105	120	190	185	180	110	120	135	110	110	90	190	250	140	170	210	165	175	100	140	210	145	140	150	145	100	125	160	285	195	210	150	110	170	130	135	145
42	Nannongjing 005	110	165	160	85	190	190	100	125	265	260	140	105	120	200	190	9	110	120	135	110	110	90	190	250	140	170	210	165	155	100	140	210	145	140	150	145	105	125	160	280	195	210	150	110	170	130	135	130
43	5jing20	110	165	165	85	215	190	100	125	265	260	140	105	120	200	185	180	110	120	135	110	110	100	190	250	160	170	210	155	175	100	140	210	145	140	150	145	105	125	160	275	195	210	150	110	170	130	135	145
44	5jing15	110	165	165	85	215	200	105	125	265	260	140	105	120	200	185	180	110	120	135	120	110	90	190	250	160	170	210	155	155	100	140	210	145	140	150	150	105	125	160	280	195	205	150	110	170	130	140	145
45	Molingjing	110	165	160	85	215	190	100	125	265	260	140	105	120	200	185	180	110	120	135	110	110	90	190	250	160	165	210	165	155	100	185	210	145	140	150	150	110	125	160	275	195	210	150	110	170	130	140	130
46	5jing03	110	165	160	80	215	190	100	125	265	260	140	105	125	200	185	180	110	120	135	120	110	90	190	250	160	170	210	165	155	100	140	210	145	140	150	150	110	125	160	275	195	210	150	110	170	130	140	145
47	Xudao 4	110	150	155	85	215	200	100	125	265	260	140	105	125	195	190	9	100	120	135	110	110	100	190	250	160	165	210	165	175	100	140	210	145	140	150	145	115	125	160	275	195	210	155	110	170	130	135	130
48	Xudao 5	110	150	155	85	215	190	100	125	265	260	140	105	125	195	190	9	100	120	135	110	110	100	190	250	160	165	210	165	175	100	140	210	145	140	150	145	115	9	160	275	195	210	150	110	170	130	135	130
49	Yandao 6	110	150	150	85	215	190	100	125	265	260	140	105	125	195	180	9	100	120	135	110	110	9	9	250	155	165	210	165	155	100	140	210	145	140	150	145	110	125	160	280	195	210	155	9	9	130	140	9
50	Yangguang 200	110	165	150	85	215	160	100	125	265	260	140	105	120	190	185	9	100	120	135	120	110	100	190	250	155	165	210	165	175	100	140	210	145	140	150	145	105	125	160	280	195	215	150	110	170	130	140	130
51	Lianjing 2	110	165	140	85	215	190	100	125	265	260	140	105	125	185	190	9	110	120	135	110	110	100	190	250	155	165	210	165	155	100	140	9	145	140	150	150	115	125	160	280	195	210	155	110	170	130	135	130
52	Xiushui 79	115	150	140	85	9	180	100	125	265	225	180	105	125	185	190	9	110	120	135	110	110	100	190	250	155	170	210	165	170	100	140	9	145	140	150	145	110	125	160	280	195	205	150	110	170	130	140	130
53	Zhen 9424	110	165	135	90	215	200	105	125	265	260	140	105	125	185	195	9	110	120	140	95	110	100	9	250	140	170	210	165	175	100	140	210	145	140	140	145	110	125	160	285	195	210	155	110	170	130	135	130
54	Wuyujing 7	110	165	225	9	9	200	100	110	265	200	140	105	105	220	160	9	9	120	115	105	100	105	190	190	155	160	155	150	155	90	140	205	170	130	140	150	105	110	155	255	185	185	145	100	185	120	130	150
55	Yanjing 8	110	165	225	85	160	180	100	110	265	200	130	105	105	220	160	9	110	120	115	95	100	105	190	190	155	160	155	150	170	90	140	205	170	130	135	145	105	110	150	255	185	185	145	100	185	120	130	135
56	Zhengdao 18	110	165	245	85	160	180	100	110	265	200	130	105	105	220	160	9	110	120	115	95	100	105	190	180	155	150	155	150	170	90	140	205	170	130	135	145	105	120	150	255	185	185	145	100	95	120	130	135
57	Huaidao 11	110	165	190	85	160	180	100	110	265	200	180	105	105	220	160	9	115	120	115	95	100	105	190	190	155	150	155	150	170	90	140	205	170	130	135	145	95	110	155	255	185	185	145	100	185	120	130	135
58	Shengdao 808	110	165	190	85	160	180	100	110	265	200	185	105	105	220	160	9	115	120	115	95	100	105	190	180	155	150	170	150	170	90	140	205	170	130	135	145	105	95	155	255	185	185	145	100	185	120	130	135
59	Shengdao 14	110	165	190	9	160	180	100	110	265	200	9	105	115	220	160	9	115	120	115	95	100	90	190	190	155	150	155	150	155	100	140	205	170	130	135	145	95	110	155	255	185	185	145	100	185	120	130	150
60	Yujing 6	110	150	225	85	160	180	100	110	265	200	130	105	105	220	160	9	110	120	115	95	100	80	190	190	155	160	155	150	170	90	140	205	170	130	135	145	95	110	155	255	185	185	145	100	185	120	130	135
61	Huaidao 8	105	165	225	9	160	175	100	110	265	200	180	105	105	195	160	9	100	120	115	95	100	90	190	180	155	150	155	150	155	90	140	205	170	130	135	145	95	110	155	255	185	185	145	100	185	120	130	150
62	Jindao 12	105	150	190	85	160	180	100	110	265	225	130	105	105	220	160	9	100	120	115	95	100	105	190	190	155	150	155	150	170	100	140	205	170	130	135	145	95	110	160	255	185	185	145	100	185	120	130	135
63	Wandao 68	110	150	190	85	160	180	100	110	265	225	9	105	100	220	160	9	115	120	115	110	100	90	190	190	155	150	155	150	155	90	140	205	170	130	135	145	95	95	160	255	185	185	145	100	185	120	130	150
64	Xudao 2	110	150	190	85	160	180	100	110	265	200	130	105	100	220	160	9	110	120	115	110	100	9	190	190	155	150	155	150	155	100	140	205	170	130	135	120	90	95	160	255	185	185	145	100	185	120	130	135
65	Sujing 353	110	165	190	9	140	180	100	110	265	200	9	105	100	220	160	9	110	120	115	95	100	9	190	190	155	180	140	150	155	100	140	205	170	9	135	145	105	95	160	255	185	185	9	100	185	120	95	150
66	Xiangjing 9407	110	165	225	9	160	180	100	110	265	200	180	105	100	195	160	9	115	120	115	110	100	105	190	190	155	150	155	150	170	100	140	205	170	9	135	145	90	95	165	255	155	185	145	100	9	120	130	135
67	Zhongjing 212	110	150	190	85	160	180	100	110	265	225	185	105	100	220	160	9	110	120	115	110	100	90	190	190	135	150	155	150	170	90	140	205	170	130	135	145	90	110	165	255	185	185	145	100	150	120	130	150
68	Zhongjing 9677	110	150	225	85	160	180	100	110	265	225	180	105	105	220	160	9	100	120	115	110	100	90	190	190	135	150	155	150	170	100	140	205	155	130	135	145	90	95	165	255	185	185	145	100	150	120	130	135
69	Zhongjing 131	110	165	190	85	160	180	100	110	265	225	180	105	105	220	160	9	110	120	115	95	100	90	190	190	155	150	155	150	155	85	140	205	155	130	135	145	95	95	165	255	185	185	145	100	150	120	130	125
70	Suwujing	110	165	225	85	160	180	100	110	265	200	180	105	105	220	160	9	110	120	115	95	100	90	190	190	155	150	140	150	155	100	140	205	155	130	135	145	95	95	165	255	185	185	145	100	150	120	130	125
71	Yanjing 9	110	165	225	85	160	175	100	110	265	200	180	105	105	220	160	9	110	120	115	95	100	90	190	190	155	150	155	150	155	90	140	9	155	130	135	145	95	95	165	255	185	185	145	100	150	120	130	150
72	Yangfujing 4901	110	165	190	9	160	180	100	110	265	200	180	105	105	220	160	9	110	120	115	95	90	90	190	190	155	150	155	150	155	90	140	205	155	130	135	145	95	95	170	255	185	185	145	100	150	120	130	150
73	Zijing	110	165	190	9	160	175	100	110	265	190	180	105	105	220	160	9	100	120	115	95	90	90	190	190	155	150	155	150	155	90	140	205	155	9	135	145	95	95	165	255	155	185	145	100	150	120	130	125
74	Zhendao 10	110	150	190	85	130	180	100	110	265	190	180	105	105	220	160	9	110	135	100	110	100	90	190	190	155	365	115	150	170	85	140	205	155	9	135	145	95	110	170	255	155	185	145	100	150	120	130	150
75	Zhenghan 2	110	9	225	85	160	180	100	110	265	190	180	105	105	220	160	9	110	120	115	95	100	90	190	190	155	150	155	150	170	90	140	205	155	130	135	145	90	95	170	255	185	185	145	100	9	120	130	125
76	Zhenghan 6	110	150	190	85	160	180	100	110	265	225	130	105	115	220	160	9	100	120	115	95	90	9	190	190	155	150	170	150	170	90	140	205	155	130	135	145	90	110	170	255	185	185	145	100	135	120	130	135
77	Xishihuang	110	150	225	9	160	180	100	110	265	200	180	105	105	195	160	9	100	120	115	95	100	90	190	190	155	150	95	150	165	100	140	205	155	130	140	145	95	110	170	255	155	185	145	100	135	120	130	125
78	Daliangdao	110	150	190	9	160	180	100	110	265	190	180	105	115	195	160	9	100	120	115	95	100	90	190	190	120	150	95	150	165	100	140	205	155	130	140	145	95	110	170	255	185	185	145	100	135	120	130	125
79	Xiaohuangdao	110	150	225	9	160	180	100	110	265	190	180	105	115	220	160	9	100	120	115	95	100	90	190	180	120	150	95	150	165	100	140	205	155	130	140	145	95	110	175	255	185	185	145	100	135	120	130	125
80	Fenghuangdao	110	150	190	9	160	180	100	110	265	190	9	105	105	220	160	9	100	120	115	95	100	80	190	190	155	150	95	150	165	100	140	205	155	130	140	145	90	110	170	255	185	185	145	100	135	120	130	125
81	Jijingdao	110	150	190	9	160	180	100	110	265	190	180	105	105	220	9	9	100	120	115	95	90	80	190	180	120	150	95	150	165	100	140	205	155	130	140	145	95	110	175	255	185	185	145	100	135	120	130	125
82	Zhongshuyangzhongdao	110	150	225	9	160	180	100	110	265	190	180	105	105	220	160	9	100	120	115	95	90	9	190	180	120	150	95	150	165	100	140	205	155	130	140	145	95	95	175	255	185	185	145	100	135	120	130	125
83	Duiguzhong	110	150	225	9	160	180	100	110	265	190	180	105	115	220	160	9	100	120	115	95	100	9	190	180	120	150	95	150	165	100	140	205	155	130	140	145	95	95	175	255	185	185	145	100	135	120	130	125
84	Yilimang	110	165	225	9	160	175	100	9	265	200	125	105	105	195	160	9	100	120	115	95	90	80	190	180	155	150	95	150	180	100	175	205	155	130	130	150	95	110	170	255	155	185	9	100	9	120	130	125
85	Manlvzhong	110	165	190	9	160	175	100	9	265	190	125	105	105	195	160	9	110	120	115	95	100	90	190	180	155	150	95	150	180	100	140	205	155	130	130	150	95	110	170	255	155	185	145	100	150	120	130	125
86	Tianluohuang	110	165	190	9	160	180	100	110	265	175	125	105	105	220	160	9	110	120	115	95	100	90	190	180	120	150	95	150	180	100	140	205	155	130	130	150	95	120	170	255	155	185	145	100	150	120	130	125
87	Aiqidalvzhong	110	165	225	9	160	180	100	110	265	200	125	105	105	195	160	9	110	120	115	95	100	105	190	180	155	150	95	150	180	100	140	205	155	9	130	150	95	120	165	255	155	185	145	100	185	120	130	125
88	Xueliqing	110	160	150	80	150	175	100	115	265	190	125	105	125	175	160	9	110	120	135	95	105	95	205	185	155	160	95	160	180	100	140	220	130	125	130	150	95	105	155	290	185	180	140	100	155	125	135	135
89	Changzijingyedao	110	160	150	80	150	175	100	115	265	205	125	105	95	195	160	9	105	120	135	95	105	90	190	185	140	160	95	160	180	100	140	220	130	125	130	145	115	105	155	290	185	195	140	100	155	125	135	135
90	Gaidaoqing	110	160	140	80	150	180	100	115	265	205	9	105	95	195	160	9	105	120	135	95	105	90	190	185	140	160	95	160	170	100	140	220	130	125	155	120	115	115	155	290	185	195	140	100	155	125	135	135
91	Dingzhuangdao	110	160	150	80	150	175	100	9	265	205	125	105	95	195	160	9	105	120	135	95	105	9	190	185	140	160	95	160	180	90	140	220	130	125	130	145	115	115	155	290	185	195	140	100	155	125	135	125
92	Xuetangzhong	110	160	140	80	150	175	100	115	265	220	125	105	95	195	160	9	105	120	135	95	105	95	190	9	140	160	95	160	180	90	140	220	130	125	130	145	115	115	160	290	195	195	140	100	155	125	135	125
93	Guanbaidan	110	160	150	80	150	175	100	115	265	190	125	105	9	195	160	9	105	120	135	95	105	9	190	185	140	160	95	160	180	90	140	220	130	125	130	145	115	105	155	290	185	180	140	100	155	125	135	125
94	Juziguang	110	160	150	80	140	175	100	115	265	205	125	105	125	175	160	9	9	120	135	95	105	9	190	185	155	190	90	160	170	90	140	220	130	125	130	145	110	115	155	290	185	195	140	100	155	125	90	140
95	Daheitouhong	110	160	140	80	150	160	110	115	265	9	9	105	135	195	170	9	105	120	135	95	105	90	190	185	155	160	95	160	180	90	140	220	130	125	130	145	115	115	155	290	185	195	140	100	155	125	135	125
96	Puxidadaotou	110	160	160	80	150	175	100	115	265	190	9	105	125	195	170	9	105	120	135	95	105	80	190	185	155	160	95	160	180	90	140	220	130	125	130	145	115	105	155	290	195	180	140	100	155	125	90	125
97	Yangdao	110	160	160	80	150	175	110	115	265	190	180	105	135	195	170	9	105	120	135	95	105	90	190	185	140	160	95	160	180	90	140	220	130	125	130	145	115	95	155	290	185	195	140	100	155	125	135	125
98	Baikewandao	110	160	160	80	150	175	100	115	265	190	180	105	95	195	170	9	110	120	135	95	105	85	190	185	140	160	95	160	180	90	140	220	130	125	130	145	115	105	155	290	185	195	140	100	155	125	135	125
99	Chushuhuang	110	140	150	80	150	175	100	115	265	205	125	105	135	195	170	9	105	120	135	95	105	90	190	185	125	160	95	160	175	100	140	220	130	125	130	145	125	95	155	290	185	195	140	90	155	125	135	125
100	Qianjindao	110	140	150	80	150	175	100	115	265	190	125	105	135	195	170	9	110	120	125	95	105	85	190	185	140	160	95	160	155	100	140	220	130	125	130	145	115	105	155	290	185	195	140	90	155	125	135	125
101	Qijiangqing	110	160	150	90	150	175	100	115	265	190	9	105	135	195	170	9	110	120	135	95	105	80	190	9	140	190	95	160	175	100	140	220	130	125	130	145	115	105	155	290	195	195	140	90	155	125	135	125
102	Feilaifeng	110	160	150	80	150	175	100	115	265	190	125	105	135	195	170	9	105	120	135	95	105	90	190	185	140	160	90	160	175	90	140	220	130	125	130	145	115	105	150	290	185	195	140	90	155	125	135	125
103	Lamujia	110	140	150	80	140	180	100	115	265	190	125	105	135	175	170	9	110	120	135	85	105	115	190	185	125	190	90	160	180	100	140	220	130	105	130	150	115	105	155	290	185	195	140	90	155	125	135	125
104	Haonuopie	110	140	150	80	150	180	100	115	265	190	125	105	135	175	170	9	110	120	135	95	105	85	190	9	155	190	95	160	175	100	140	220	130	125	130	150	115	95	155	290	185	195	140	90	155	125	135	135
105	Shuangchengnuo	110	160	150	80	150	175	100	115	265	190	125	105	125	195	170	9	110	120	135	85	105	95	190	185	155	160	150	160	175	100	140	220	130	125	130	145	110	105	155	290	185	195	140	90	155	125	135	125
106	Qiutiandaxiedao	110	9	150	80	150	175	100	115	265	220	125	105	135	195	170	9	110	120	135	85	105	90	190	185	155	160	150	160	175	100	140	220	130	125	130	145	110	105	150	290	185	195	140	90	155	125	135	125
107	Qiyunuo 10	110	9	150	80	150	175	100	115	265	220	125	105	135	195	170	9	110	120	135	85	105	9	190	185	155	160	95	160	180	100	140	220	130	125	130	145	125	105	150	290	185	195	140	90	155	125	135	140
108	Wunuoyihao	110	160	150	80	9	160	100	115	265	220	125	105	125	175	170	9	110	120	135	95	105	90	190	185	155	160	160	160	180	90	140	220	130	125	130	145	125	105	150	290	185	195	140	90	155	125	135	140
109	Jianongnuo 2	110	160	150	80	150	175	100	115	265	205	125	105	95	195	170	9	105	120	135	85	105	90	190	185	155	160	150	160	155	100	140	220	130	125	130	145	110	105	155	290	185	195	140	90	155	125	135	140
110	Hongnong 5	110	160	150	80	150	175	100	115	265	205	125	105	125	195	170	9	105	120	135	85	105	90	190	185	155	160	150	160	180	80	140	220	130	125	130	150	115	105	155	290	185	195	140	90	155	125	135	125
111	Nonglinnuo 4	110	140	150	80	140	175	100	115	265	190	125	105	125	175	170	9	110	120	135	95	105	95	190	185	125	190	95	160	190	100	140	220	130	125	130	145	110	105	155	290	185	195	140	90	170	125	135	125
112	Xiangnuodao	110	140	150	9	150	175	100	115	265	190	125	105	125	175	160	9	110	120	135	95	105	85	190	185	160	160	95	160	175	100	140	220	130	125	130	145	125	105	155	290	185	9	140	90	155	125	90	125
113	Lucaihong	110	140	150	9	150	175	100	115	265	220	125	105	125	175	170	9	110	120	125	95	105	9	190	185	155	160	95	160	175	90	140	220	130	125	130	145	125	105	155	290	185	195	140	90	155	125	135	125
114	Guanshanuo	110	160	150	80	140	180	100	115	265	220	125	105	125	195	170	9	85	120	125	95	105	9	190	9	125	170	80	160	175	100	140	220	130	125	130	145	110	115	150	290	185	195	140	100	170	125	80	140
115	Suyunuo	110	160	150	80	150	160	100	115	265	205	125	105	125	195	170	9	110	120	135	85	105	100	190	9	155	160	150	160	180	80	165	220	145	125	130	145	110	115	155	290	185	195	140	100	155	125	135	140
116	Hongjiaozhan	125	160	160	9	140	160	100	115	265	205	125	105	125	195	170	9	85	120	135	95	105	100	180	165	125	190	110	160	180	9	175	220	145	125	130	120	125	115	155	290	185	195	9	100	170	125	80	140
117	Libanyihao	125	165	155	9	155	175	100	115	265	225	125	105	105	170	160	9	80	120	130	9	105	105	180	9	125	195	170	155	175	80	140	180	160	85	130	120	115	115	160	180	190	195	145	100	150	130	110	115
118	Kunnong 8	110	165	155	9	155	175	100	115	265	225	125	105	110	170	160	9	100	120	150	9	105	105	180	185	145	160	170	155	170	90	140	180	160	140	130	150	105	9	160	180	190	195	145	100	150	130	135	135
119	Guihuahuang	110	165	155	80	155	160	100	115	265	225	125	105	110	170	160	9	90	120	90	105	105	105	180	185	145	160	170	155	180	95	140	180	160	140	130	145	105	110	160	180	190	195	145	100	150	115	125	115
120	Xiangjingdao	110	165	140	9	155	175	100	115	265	180	125	105	110	170	160	9	90	120	90	105	105	90	180	185	125	160	170	155	175	95	140	180	160	140	130	145	105	110	160	290	190	195	145	100	150	115	115	115
121	Huizao	110	165	140	9	155	175	100	115	265	180	125	105	110	170	160	9	90	120	90	105	105	105	180	185	125	160	170	155	175	95	140	180	160	140	130	145	105	110	160	290	190	195	145	100	150	115	125	115
122	Yingtoudao	110	165	140	9	155	180	100	110	265	180	130	105	110	170	160	9	90	120	90	105	105	330	180	185	145	160	170	155	175	95	140	180	160	140	130	145	95	115	160	290	190	195	145	100	150	115	125	115
123	Dazhongdao	110	165	140	9	155	175	100	110	265	225	125	105	110	170	160	9	90	120	90	105	105	90	180	9	145	160	170	155	175	95	140	180	160	140	130	145	95	110	160	180	190	195	145	100	150	115	125	115
124	Wanzhongqiu	110	165	140	9	155	175	100	110	265	280	125	105	110	170	160	9	90	120	90	105	105	90	180	185	120	145	170	155	175	95	140	180	160	140	130	145	105	110	160	290	190	195	145	100	150	115	125	115
125	Fengjingdao	110	165	140	9	155	175	100	110	265	280	125	105	110	170	160	9	90	120	90	105	105	90	180	185	120	145	155	155	155	95	140	180	160	140	130	145	95	115	160	180	190	195	145	100	150	115	125	115
126	Lvzhong	110	165	140	9	155	175	100	110	265	280	125	105	110	170	160	9	90	120	90	105	105	90	180	185	145	145	155	155	175	95	140	180	160	140	130	145	95	110	160	290	190	195	145	100	150	115	115	115
127	Cuganlizhihong	110	165	140	9	155	175	100	110	265	280	125	105	110	170	160	9	90	120	90	105	105	330	180	185	145	145	155	155	175	95	140	180	160	140	130	145	95	110	160	290	190	195	145	100	150	115	125	115
128	Chiguwandao	110	165	140	9	155	175	100	110	265	280	130	105	110	170	160	9	90	120	90	105	105	330	180	185	120	145	170	155	175	95	140	180	160	140	130	145	95	110	160	290	190	195	145	100	150	115	125	115
129	Jiaobaiyeqing	110	165	155	80	135	175	100	105	265	225	140	105	105	150	160	9	80	120	9	110	105	330	180	9	120	160	170	135	175	9	165	180	160	85	130	120	105	110	160	250	190	195	135	100	150	105	135	135
130	Chiguhong	110	165	140	105	135	175	100	110	265	225	125	105	105	150	160	9	100	120	90	110	105	90	180	200	145	145	170	135	180	80	140	180	160	85	130	145	95	115	160	250	190	195	135	100	150	105	110	135
131	Baidiegu	110	165	140	9	155	175	100	110	265	225	125	105	110	150	160	9	90	120	90	105	105	90	180	185	145	145	170	155	180	95	140	180	160	140	130	145	95	110	160	9	195	195	145	100	150	105	125	115
132	Wangjiadao	110	165	140	9	155	175	100	110	265	180	125	105	110	170	160	9	9	120	90	105	105	80	180	185	145	145	170	155	180	95	140	180	160	140	130	145	95	135	160	290	190	195	145	100	150	105	125	9
133	Jiangyinzhong	110	165	140	9	155	175	100	105	265	180	125	105	110	160	160	9	80	120	90	105	105	90	180	185	145	145	170	155	180	95	140	180	160	140	130	145	95	115	160	180	195	195	145	100	150	105	115	115
134	Eyingbaijingdao	110	165	140	9	155	175	100	105	265	180	125	105	110	150	160	9	80	135	9	105	105	80	180	185	120	145	170	155	180	95	140	180	160	140	130	145	95	115	160	180	190	195	145	100	145	105	125	115
135	Tiekewanguangtou	110	165	140	9	155	175	100	105	265	180	125	105	110	150	160	9	80	120	90	105	105	330	180	185	145	145	170	155	180	95	140	180	160	140	130	145	95	135	160	180	195	195	145	100	145	105	125	9
136	Dadaosuitou	110	165	140	9	155	175	100	105	265	225	125	105	110	155	160	9	90	120	90	105	105	90	180	185	120	145	170	155	180	95	140	180	160	140	130	145	95	115	160	290	195	195	145	100	145	105	125	115
137	Aibaidao	110	165	140	9	155	175	100	105	265	225	125	105	110	150	160	9	90	120	90	105	105	330	9	185	145	145	170	155	190	95	165	180	160	140	130	145	85	110	160	180	195	195	145	85	145	105	125	115
138	Jingnuo 330	110	160	145	105	145	180	110	200	265	155	9	105	120	190	85	9	9	120	140	105	115	150	180	130	155	100	145	160	175	170	140	195	140	120	130	145	100	115	9	260	205	190	145	95	165	130	105	130
139	Fuyu 3	110	145	145	105	145	160	95	200	265	155	125	105	120	190	85	9	9	120	125	95	115	150	180	130	130	100	145	160	180	200	165	195	140	120	130	120	100	115	9	260	205	190	130	95	200	130	105	130
140	Jijiaohong	110	160	145	100	155	175	95	290	265	155	180	105	135	190	100	9	9	120	140	105	115	150	180	130	155	95	145	160	180	200	140	195	160	120	130	145	90	115	9	305	205	190	145	95	165	130	135	120
141	Huakenuo	100	160	145	100	155	190	105	290	265	155	160	190	135	190	90	9	9	80	140	100	115	150	180	130	155	95	145	160	9	200	9	195	140	120	140	175	90	115	9	260	205	190	145	95	165	130	135	120
142	Maozitou	100	160	145	105	155	9	105	290	265	155	160	190	120	190	90	9	9	80	140	100	115	135	180	130	130	95	145	160	9	200	9	195	140	120	140	180	90	115	9	260	205	190	130	95	165	130	135	120
143	Datougui	100	160	145	105	155	9	105	290	265	155	160	190	135	190	100	9	9	80	140	100	115	150	180	130	155	95	145	160	9	200	9	195	140	120	140	175	90	115	9	305	190	190	145	95	165	130	135	120
144	Zaoxiaobaidao	100	160	145	105	155	9	105	290	265	155	160	190	135	190	90	9	9	80	140	100	115	135	180	130	155	95	145	160	9	200	9	195	140	110	140	175	90	115	9	305	205	190	145	95	165	130	135	120
145	Zhonghua 3	100	160	145	105	155	9	105	290	265	155	160	190	135	190	90	9	9	80	140	100	115	150	180	130	155	95	145	160	9	200	9	195	140	120	140	9	90	115	9	305	205	190	145	95	165	130	135	120
146	Wanjingnuo	100	160	145	105	155	185	105	290	265	155	160	190	135	190	90	9	9	80	140	100	115	135	180	130	155	95	145	160	9	200	9	195	140	120	140	195	90	115	9	260	190	190	145	95	165	130	135	120
147	C418	100	160	145	105	180	185	105	290	265	190	160	190	135	190	90	9	9	80	140	100	115	150	180	130	130	95	145	160	9	200	9	195	140	120	140	175	90	115	9	260	190	190	145	95	165	130	135	120
148	Fuxiang 1	100	160	145	105	180	185	105	290	265	155	160	190	135	190	90	9	9	80	140	100	115	150	180	130	130	95	145	160	9	200	9	195	140	120	140	195	90	115	9	305	190	190	145	95	165	130	135	120
149	Yue 1	110	160	145	105	180	175	100	290	265	190	125	105	135	190	90	9	9	120	125	110	115	135	180	130	130	95	145	160	180	155	175	195	140	120	155	120	90	115	9	305	190	190	130	95	165	130	135	120
150	Yue 2	110	145	145	105	200	175	100	290	265	155	135	105	135	190	90	9	9	120	125	110	115	135	180	130	130	95	145	160	175	155	175	195	140	120	130	120	90	115	9	305	190	190	130	95	165	130	135	120
151	Yue 3	110	145	145	100	200	175	100	290	265	190	135	105	135	190	80	9	9	120	125	110	115	135	9	130	130	95	145	160	180	170	140	195	140	120	150	120	90	115	9	305	205	190	130	95	165	130	105	145
152	Yue 4	110	160	145	105	200	175	95	290	265	190	130	105	135	190	90	9	9	135	140	110	115	135	9	130	130	95	145	160	180	170	165	195	140	120	150	120	90	115	9	305	190	190	130	95	200	130	105	145
153	Yue 5	110	145	145	105	200	175	100	290	265	190	135	105	135	190	90	9	9	120	140	110	115	135	180	130	130	95	145	160	180	170	165	195	140	120	155	120	90	115	9	305	190	190	130	95	200	130	100	145
154	Yue 6	110	145	145	105	200	175	100	290	265	190	135	105	135	190	80	9	9	120	140	110	115	135	180	130	130	95	145	160	155	155	165	195	160	120	155	120	90	115	9	305	190	190	130	95	200	130	100	145
155	Yue 7	110	145	145	105	200	180	100	290	265	190	135	105	135	190	80	9	9	135	140	110	115	135	9	130	130	95	145	160	180	155	165	195	160	120	150	120	90	115	9	305	190	190	130	100	200	130	100	145
156	Yue 8	110	145	145	105	200	180	100	290	265	190	135	105	120	190	80	9	9	120	140	110	115	135	9	130	130	95	145	160	180	170	165	195	160	110	150	120	90	115	9	305	190	190	130	100	200	130	100	145
157	Yue 9	110	145	160	105	200	180	100	290	265	190	135	105	120	190	80	9	9	135	125	110	115	135	180	130	130	95	145	160	180	170	165	195	180	110	155	120	90	115	9	305	190	190	130	100	200	130	100	145
158	Yue 10	110	145	160	105	200	180	100	290	265	190	135	105	120	190	80	9	9	120	125	110	115	135	180	130	130	95	145	160	180	170	165	195	180	120	155	120	90	115	9	305	190	190	130	100	165	130	100	145
159	Yue 11	110	145	160	105	200	180	95	290	265	190	135	105	120	190	80	9	9	135	125	110	115	135	9	130	130	95	145	160	155	170	175	195	180	120	130	120	90	115	9	305	190	190	130	95	165	130	100	145
160	Yue 12	110	145	160	105	200	180	95	290	265	190	130	105	175	190	80	9	9	120	125	110	115	135	180	130	130	95	145	160	155	155	175	195	160	120	150	120	90	115	9	305	190	190	130	95	165	130	100	145
161	Yue 13	110	145	160	100	200	180	100	290	265	190	130	105	175	190	85	9	9	120	125	105	115	135	180	130	130	95	145	160	155	155	165	195	160	120	150	120	90	115	9	305	190	190	130	95	165	130	100	145
162	Yue 14	110	145	160	100	200	180	100	290	265	190	130	105	135	190	80	9	9	120	125	110	115	135	180	130	155	95	145	160	180	155	165	195	160	110	130	120	90	115	9	305	190	190	130	95	165	130	100	145
163	Yue 15	110	145	160	100	200	180	100	290	265	155	135	105	175	190	85	9	9	135	125	115	115	135	9	130	155	95	145	160	180	155	165	195	160	110	130	120	90	115	9	305	190	190	130	95	165	130	100	145
164	Yue 16	110	145	160	100	200	180	100	290	265	155	135	105	135	190	100	9	9	120	125	115	115	135	180	130	130	95	145	160	180	155	165	195	160	120	130	120	90	115	9	305	190	190	130	95	165	130	100	145
165	Yue 17	110	145	160	105	200	180	100	290	265	155	135	105	175	190	85	9	9	120	125	110	115	135	180	130	130	95	145	160	180	155	175	195	160	120	155	120	90	115	9	305	190	190	130	95	200	130	100	145
166	Yue 18	110	135	150	180	9	180	100	110	265	270	135	105	115	190	150	9	155	135	120	110	9	145	190	205	135	205	100	140	155	95	175	205	155	120	130	120	115	125	170	270	195	205	135	100	165	130	100	145
167	Yue 19	110	135	150	180	165	180	100	110	265	230	135	105	115	190	150	9	155	120	120	115	110	145	190	205	135	205	100	140	180	95	165	205	155	120	130	120	115	105	170	9	195	9	135	100	165	130	100	145
168	Yue 20	110	135	150	180	165	180	100	110	265	230	135	105	115	190	150	9	155	135	120	110	110	145	190	205	135	205	100	140	155	95	165	205	155	120	155	120	115	105	170	9	195	9	135	100	165	130	100	145
169	Yue 21	110	135	150	180	165	180	95	110	265	230	135	105	115	190	150	9	155	120	120	110	110	145	190	205	135	205	100	140	180	95	165	205	155	120	155	120	115	105	170	9	195	205	135	100	165	130	100	145
170	Yue 22	110	135	150	180	165	180	100	115	265	230	135	105	115	190	150	9	155	135	120	115	110	145	190	205	135	205	100	140	180	95	165	205	155	120	130	120	115	105	170	9	195	205	135	100	165	130	9	145
171	Yue 23	110	135	150	180	165	180	100	115	265	230	135	105	115	190	150	9	155	120	120	115	110	145	190	205	135	205	100	9	180	95	165	205	155	120	130	120	115	105	170	270	195	9	135	100	190	130	100	145
172	Yue 24	110	135	150	180	165	180	100	115	265	270	130	105	115	190	150	9	155	120	120	105	110	120	190	205	135	205	100	140	155	95	165	205	155	120	130	120	115	105	170	270	195	205	135	100	190	130	100	145
173	Yue 25	110	135	150	180	165	180	100	115	265	9	135	105	115	190	150	9	155	120	120	110	110	120	190	205	135	205	100	140	180	95	165	205	155	120	130	120	115	125	170	270	195	205	135	100	190	130	100	145
174	Yue 26	110	135	150	180	165	180	100	110	265	200	130	105	115	300	150	9	155	120	120	110	110	120	190	205	135	205	100	140	175	95	175	205	155	120	130	120	115	125	170	270	195	205	135	100	190	130	110	145
175	Yue 27	110	135	150	180	165	180	100	110	265	9	140	105	115	300	150	9	155	120	120	110	110	120	9	205	135	205	100	140	175	85	165	205	155	120	130	120	115	125	170	270	195	205	135	100	190	130	110	145
176	Yue 28	110	135	150	180	165	180	100	115	265	9	140	105	115	300	150	9	155	120	120	110	110	120	190	205	135	205	100	9	175	85	165	205	155	120	150	120	115	125	170	270	195	205	135	100	190	130	110	145
177	Yue 29	110	135	150	180	9	180	95	115	265	9	130	105	115	300	150	9	155	120	120	110	110	120	190	205	135	205	100	140	175	85	165	9	155	120	155	120	115	125	170	270	195	205	135	100	190	130	9	145
The number 9 indicates the missing data and the other number indicates the size of the band of the marker.
[truncated: 213 more columns]
